# Supplementary material for: A structural and dynamic visualization of the interaction between MAP7 and microtubules
Source: Nat Commun. 2024 Mar 2;15:1948. doi: 10.1038/s41467-024-46260-5 (PMC10908866; doi:10.1038/s41467-024-46260-5)
Supplement: Supplementary file 4 — Source Data [file 41467_2024_46260_MOESM4_ESM.xlsx]

## Sheet: Fig1
exp_agnes_utub+map7_03022020.nitc											Models
Time (s)	Corrected Heat Rate (µJ/s)		Mole Ratio	Enthalpy (kJ/mol)		Mole Ratio	Fit (kJ/mol)				Model	Variable	Value	CI
0	0.00264929										Independent	Kd (M)	0.0009379	±7,176E-7
1	0.00215654											n	0,511	±0,089
2	0.0019763		0.185181	-24.2186		0.184681	-24.4096					ΔH (kJ/mol)	-29,99	±7,801
3	0.00218218		0.247666	-21.1219		0.19245	-24.2506					ΔS (J/mol·K)	18,69
4	0.00275298		0.310535	-23.1738		0.200224	-24.0865					Confidence	Level:	0.95
5	0.00360336		0.37379	-18.1089		0.208005	-23.9171
6	0.00338432		0.437433	-19.8406		0.215791	-23.7424
7	0.00337536		0.501466	-12.4973		0.223584	-23.5623
8	0.00343845		0.565893	-11.1052		0.231382	-23.3765
9	0.0035902		0.630714	-6.77344		0.239186	-23.1851
10	0.00376137		0.695933	-6.50674		0.246996	-22.9879
11	0.00386945		0.761552	-3.60582		0.254813	-22.7848
12	0.00386751		0.827574	-8.15426		0.262635	-22.5758
13	0.00374176		0.894001	-4.10242		0.270463	-22.3607
14	0.00347995		0.960835	-3.97876		0.278297	-22.1396
15	0.00306067		1.02808	-3.38306		0.286137	-21.9124
16	0.00273491		1.09574	-2.88592		0.293983	-21.6791
17	0.00337686		1.16381	-0.470189		0.301835	-21.4395
18	0.00362611		1.2323	-2.31125		0.309693	-21.1939
19	0.00356821		1.30121	-3.32128		0.317557	-20.9422
20	0.00330344		1.37054	-0.0479285		0.325427	-20.6844
21	0.00293925		1.4403	0.0994972		0.333303	-20.4206
22	0.00256693		1.51048	-0.844307		0.341185	-20.151
23	0.00222235		1.5811	-2.65913		0.349073	-19.8756
24	0.00185563		1.65215	2.4382		0.356967	-19.5946
25	0.0014456					0.364867	-19.3082
26	0.00104332					0.372773	-19.0165
27	0.000740556					0.380685	-18.7199
28	0.000565696					0.388603	-18.4185
29	0.000473044					0.396528	-18.1127
30	0.000470166					0.404458	-17.8028
31	0.000627519					0.412394	-17.489
32	0.000575829					0.420336	-17.1719
33	8.59405e-05					0.428285	-16.8516
34	-0.000131934					0.436239	-16.5287
35	-0.000111306					0.4442	-16.2036
36	8.17186e-05					0.452166	-15.8767
37	0.000390978					0.460139	-15.5484
38	0.000789337					0.468118	-15.2192
39	0.00124912					0.476103	-14.8896
40	0.00177868					0.484094	-14.5601
41	0.00238543					0.492091	-14.231
42	0.00302226					0.500094	-13.9029
43	0.00363919					0.508103	-13.5763
44	0.0042088					0.516118	-13.2515
45	0.00468442					0.52414	-12.929
46	0.00496208					0.532167	-12.6093
47	0.00497693					0.540201	-12.2927
48	0.00473294					0.548241	-11.9796
49	0.00429941					0.556287	-11.6704
50	0.0037184					0.564339	-11.3654
51	0.00297161					0.572397	-11.065
52	0.00204276					0.580461	-10.7693
53	0.00184155					0.588532	-10.4788
54	0.00178315					0.596609	-10.1935
55	0.0015345					0.604691	-9.91376
56	0.00114313					0.61278	-9.63968
57	0.000723848					0.620876	-9.37144
58	0.000403369					0.628977	-9.10915
59	0.000267552					0.637085	-8.85292
60	0.000364726					0.645198	-8.60281
61	0.000717537					0.653318	-8.35889
62	0.00128969					0.661444	-8.12116
63	0.000871705					0.669577	-7.88966
64	0.00049911					0.677715	-7.66436
65	0.000214402					0.68586	-7.44524
66	5.90685e-05					0.694011	-7.23225
67	-5.06394e-06					0.702168	-7.02534
68	2.81543e-05					0.710331	-6.82444
69	0.000194359					0.718501	-6.62946
70	0.000481503					0.726677	-6.44031
71	0.000847594					0.734859	-6.25689
72	0.00120787					0.743047	-6.07909
73	0.00149909					0.751242	-5.90679
74	0.00171792					0.759442	-5.73987
75	0.00188063					0.767649	-5.57822
76	0.00199952					0.775863	-5.42169
77	0.0020527					0.784082	-5.27015
78	0.00201182					0.792308	-5.12348
79	0.0018554					0.80054	-4.98154
80	0.00159195					0.808779	-4.8442
81	0.0013001					0.817023	-4.71131
82	0.00107484					0.825274	-4.58275
83	0.000921776					0.833532	-4.45839
84	0.000814321					0.841795	-4.33808
85	0.000906079					0.850065	-4.22171
86	0.000940109					0.858341	-4.10915
87	0.000928043					0.866624	-4.00026
88	0.000889309					0.874912	-3.89493
89	0.000786014					0.883208	-3.79304
90	0.000576835					0.891509	-3.69447
91	0.000274246					0.899817	-3.59911
92	-3.2765e-05					0.908131	-3.50684
93	-0.000127804					0.916451	-3.41757
94	0.000608715					0.924778	-3.33117
95	0.00130088					0.933111	-3.24756
96	0.00181721					0.941451	-3.16664
97	0.00207165					0.949797	-3.0883
98	0.00213105					0.958149	-3.01246
99	0.00214324					0.966508	-2.93902
100	0.00225309					0.974873	-2.86791
101	0.0025295					0.983244	-2.79904
102	0.00292606					0.991622	-2.73232
103	0.00286193					1.00001	-2.66768
104	0.00254921					1.0084	-2.60505
105	0.00200626					1.01679	-2.54436
106	0.00132572					1.0252	-2.48553
107	0.00065851					1.03361	-2.4285
108	0.000140625					1.04202	-2.3732
109	-0.000201815					1.05045	-2.31958
110	-0.000431034					1.05887	-2.26757
111	-0.000549675					1.06731	-2.21711
112	-0.000478643					1.07575	-2.16816
113	-0.000765529					1.0842	-2.12065
114	-0.00153531					1.09265	-2.07454
115	-0.00223228					1.10112	-2.02977
116	-0.00288348					1.10958	-1.98631
117	-0.0034272					1.11806	-1.9441
118	-0.00375108					1.12654	-1.90311
119	-0.00378296					1.13503	-1.86328
120	-0.00352409					1.14352	-1.82458
121	-0.00290057					1.15202	-1.78697
122	-0.00213244					1.16053	-1.75042
123	-0.00138124					1.16904	-1.71488
124	-0.00054321					1.17756	-1.68032
125	0.00049479					1.18608	-1.64672
126	0.00172451					1.19462	-1.61403
127	0.0024724					1.20316	-1.58223
128	0.00197236					1.2117	-1.55129
129	0.00129414					1.22025	-1.52117
130	0.000445646					1.22881	-1.49186
131	-0.000558208					1.23738	-1.46332
132	-0.000591095					1.24595	-1.43554
133	-0.000174047					1.25453	-1.40847
134	0.0002308					1.26311	-1.38211
135	0.000592289					1.2717	-1.35644
136	0.00084611					1.2803	-1.33141
137	0.000907309					1.2889	-1.30703
138	0.000916059					1.29752	-1.28326
139	0.00125493					1.30613	-1.26009
140	0.00130812					1.31476	-1.2375
141	0.00116836					1.32339	-1.21546
142	0.000949424					1.33202	-1.19398
143	0.000722575					1.34067	-1.17301
144	0.000481908					1.34932	-1.15256
145	0.000446278					1.35798	-1.13261
146	0.000929878					1.36664	-1.11313
147	0.00121475					1.37531	-1.09412
148	0.00133574					1.38399	-1.07556
149	0.00135693					1.39267	-1.05743
150	0.00133948					1.40136	-1.03973
151	0.00134978					1.41006	-1.02245
152	0.00143459					1.41876	-1.00556
153	0.00161876					1.42747	-0.989067
154	0.00189363					1.43619	-0.972947
155	0.00216921					1.44491	-0.957194
156	0.00233225					1.45364	-0.941796
157	0.00233097					1.46238	-0.926744
158	0.00223075					1.47112	-0.912028
159	0.00214398					1.47987	-0.897639
160	0.00216975					1.48863	-0.883567
161	0.002316					1.49739	-0.869803
162	0.00247001					1.50616	-0.856338
163	0.00247376					1.51494	-0.843165
164	0.00227726					1.52372	-0.830276
165	0.0019599					1.53251	-0.817663
166	0.00160436					1.54131	-0.805317
167	0.00123634					1.55011	-0.793233
168	0.000775072					1.55892	-0.781403
169	0.00014324					1.56774	-0.769819
170	-0.000600225					1.57656	-0.758477
171	-0.00129958					1.58539	-0.747368
172	-0.00178611					1.59423	-0.736488
173	-0.00204254					1.60307	-0.72583
174	-0.00216773					1.61192	-0.715388
175	-0.00224644					1.62078	-0.705157
176	-0.0022869					1.62964	-0.695131
177	-0.00220895					1.63851	-0.685305
178	-0.0019748					1.64739	-0.675674
179	-0.00164047
180	-0.00131045
181	-0.00102627
182	-0.000753252
183	-0.000624559
184	-0.000469532
185	-0.000130059
186	0.000306534
187	0.000694453
188	0.000926751
189	0.000979922
190	0.000878299
191	0.000676835
192	0.000437307
193	0.00025548
194	0.000203274
195	0.000320472
196	0.000593594
197	0.000961454
198	0.00132302
199	0.00161208
200	0.00178328
201	0.00181114
202	0.00172355
203	0.00163406
204	0.00165686
205	0.00182262
206	0.00204758
207	0.00225068
208	0.00234462
209	0.0018642
210	0.0013511
211	0.000823809
212	0.000323769
213	-9.99726e-05
214	-0.000408761
215	-0.000536584
216	-0.0004008
217	-2.19952e-05
218	0.000472012
219	0.000981479
220	0.00149189
221	0.00203238
222	0.00198292
223	0.00172465
224	0.00155353
225	0.00146932
226	0.00140064
227	0.00125298
228	0.00119005
229	0.00125565
230	0.00105517
231	0.00061669
232	7.90982e-05
233	-0.000377902
234	-0.0006445
235	-0.000661863
236	-0.000399993
237	0.000104313
238	0.000674438
239	0.00117778
240	0.00148075
241	0.00154635
242	0.00144621
243	0.00128507
244	0.00116798
245	0.00116411
246	0.00128877
247	0.00145163
248	0.00153115
249	0.00141958
250	0.00100716
251	0.000279332
252	-0.000185801
253	0.000370879
254	0.00108368
255	0.00207189
256	0.00220559
257	0.00212501
258	0.00210012
259	0.00179123
260	0.00151958
261	0.0012339
262	0.000960224
263	0.000740173
264	0.000643584
265	0.000753018
266	0.00103974
267	0.00137889
268	0.00166094
269	0.00183602
270	0.00191206
271	0.00194136
272	0.00200909
273	0.00217305
274	0.00244472
275	0.00281039
276	0.00320924
277	0.00360582
278	0.00386668
279	0.00397089
280	0.00395474
281	0.0038727
282	0.00359922
283	0.0027576
284	0.00180727
285	0.000593497
286	-0.000335326
287	0.000159612
288	0.00026879
289	1.46074e-05
290	-0.000541961
291	-0.00132259
292	-0.00226491
293	-0.00328425
294	-0.00431368
295	-0.00467502
296	-0.00366191
297	-0.00263578
298	-0.00157555
299	-0.00041012
300	5.37371e-05
301	-0.000508637
302	-0.000709697
303	-0.000537037
304	-0.000721529
305	-0.000843796
306	-0.000683171
307	-0.000340837
308	3.42053e-05
309	0.000321984
310	0.000510163
311	0.000642631
312	0.000803079
313	0.00107984
314	0.00153927
315	0.00222221
316	0.00310003
317	0.0040785
318	0.00507303
319	0.00601276
320	0.00685082
321	0.00759278
322	0.00830452
323	0.00912084
324	0.0101377
325	0.0113429
326	0.0126518
327	0.0140126
328	0.0154201
329	0.0168185
330	0.0180683
331	0.0190949
332	0.0199584
333	0.0207395
334	0.0214664
335	0.0221502
336	0.0228318
337	0.0235434
338	0.0242439
339	0.0248299
340	0.0252206
341	0.0253953
342	0.025315
343	0.0249576
344	0.024354
345	0.0235448
346	0.0225916
347	0.0215267
348	0.0203328
349	0.0190205
350	0.0176144
351	0.0161052
352	0.014485
353	0.012791
354	0.0110998
355	0.00948169
356	0.00794709
357	0.00647416
358	0.00504423
359	0.00368275
360	0.00246874
361	0.00143911
362	0.000596547
363	-6.0232e-05
364	-0.000530281
365	-0.000796638
366	-0.00086811
367	-0.000784618
368	-0.000625964
369	-0.000512151
370	-0.000564865
371	-0.000668672
372	7.70445e-05
373	0.000645379
374	0.00104553
375	0.00128498
376	0.00136803
377	0.00127678
378	0.00102334
379	0.00066711
380	0.000252028
381	-0.000177151
382	-0.000542846
383	-0.000766977
384	-0.000749187
385	-0.0016733
386	-0.00256446
387	-0.00304962
388	-0.00318635
389	-0.00309562
390	-0.00287047
391	-0.00255481
392	-0.00212266
393	-0.00154634
394	-0.000870412
395	-0.000153071
396	0.000506558
397	0.000968534
398	0.00118071
399	0.00116237
400	0.000947418
401	0.000539568
402	0.000410529
403	0.000311251
404	0.000210558
405	0.000163103
406	0.000193282
407	0.000293663
408	0.0004073
409	0.000598539
410	0.000854951
411	0.00114295
412	0.00155153
413	0.00208183
414	0.00268764
415	0.00339232
416	0.00423329
417	0.00517357
418	-0.00110508
419	-0.00217055
420	-0.00120605
421	-0.000376671
422	0.000313812
423	0.000864726
424	0.00125791
425	0.00150633
426	0.00166946
427	0.00175161
428	0.00173878
429	0.00165188
430	0.00147943
431	0.00118902
432	0.000834039
433	0.000561817
434	0.00044498
435	0.000448871
436	0.000551404
437	0.000802461
438	0.000948659
439	0.000510332
440	0.000223572
441	3.10392e-05
442	-8.40594e-05
443	-0.00010927
444	-7.73887e-05
445	-2.57005e-05
446	3.14542e-05
447	8.35399e-05
448	8.97615e-05
449	6.41548e-05
450	9.65322e-05
451	0.000332436
452	0.000611179
453	0.000824469
454	0.00102854
455	0.00125852
456	0.00146016
457	0.00160665
458	0.0017394
459	0.00192321
460	0.00215886
461	0.00237776
462	0.00241082
463	0.00223511
464	0.00183654
465	0.00123136
466	0.000467208
467	0.000125461
468	4.33398e-05
469	-2.44574e-05
470	-8.19774e-05
471	-0.000105368
472	-9.35971e-05
473	-8.20338e-05
474	-9.46483e-05
475	-8.86421e-05
476	3.00652e-05
477	0.000374489
478	0.000874954
479	0.000848886
480	0.000985955
481	0.00115541
482	0.00126236
483	0.00125264
484	0.00111917
485	0.000919511
486	0.000719092
487	0.000609571
488	0.000666772
489	0.000888073
490	0.00115376
491	0.00130794
492	0.00125412
493	0.00100534
494	0.000662445
495	0.000316387
496	9.21919e-05
497	8.96181e-05
498	0.000315035
499	0.000697455
500	0.00108227
501	0.00132816
502	0.00140176
503	0.00126072
504	0.000868078
505	0.00026239
506	-0.000478389
507	-0.00130638
508	-0.0011162
509	-0.000928573
510	-0.000728449
511	-0.000499524
512	-0.000280375
513	-0.000102068
514	3.45177e-06
515	3.09899e-05
516	-2.72892e-05
517	-0.000209901
518	-0.000488988
519	-0.000782921
520	-0.00101272
521	-0.00111528
522	-0.00104582
523	-0.000811024
524	-0.000510111
525	-0.000291105
526	-0.000270845
527	-0.00046426
528	-0.000807464
529	-0.00122471
530	-0.00164369
531	-0.00199902
532	-0.0023147
533	-0.00267808
534	-0.00317551
535	-0.00383483
536	-0.00465785
537	-0.00342087
538	-0.00168511
539	-3.57739e-05
540	0.00155198
541	0.00311108
542	0.00262546
543	0.00199539
544	0.0014926
545	0.00128318
546	0.00141276
547	0.0018096
548	0.00246128
549	0.00299389
550	0.00223716
551	0.00178142
552	0.00162059
553	0.00170557
554	0.0019589
555	0.00228431
556	0.00256127
557	0.00289786
558	0.00310575
559	0.00309727
560	0.00275677
561	0.00209835
562	0.00125197
563	0.000253791
564	-0.000867674
565	-0.00113243
566	-0.00128399
567	-0.00153908
568	-0.00186561
569	-0.00216601
570	-0.00232617
571	-0.0023171
572	-0.00214598
573	-0.00185531
574	-0.00157351
575	-0.00117596
576	-0.000653242
577	-4.94475e-06
578	0.000807065
579	0.00178734
580	0.00288325
581	0.0027537
582	0.00273333
583	0.00284503
584	0.00305802
585	0.0032821
586	0.00347123
587	0.00356966
588	0.00351241
589	0.0033189
590	0.00303688
591	0.00268167
592	0.00218829
593	0.00144453
594	0.00035662
595	-0.000123521
596	0.000422401
597	0.000687358
598	0.000669526
599	0.000400352
600	5.45697e-12
601	-0.000991288
602	-0.00173196
603	-0.00212896
604	-0.00222614
605	-0.00212629
606	-0.00185006
607	-0.0012563
608	-0.000201904
609	0.00138338
610	0.00220976
611	0.00317278
612	0.00510572
613	0.00861454
614	0.0142998
615	0.0224589
616	0.0328987
617	0.0450057
618	0.0579966
619	0.0712106
620	0.0842505
621	0.0968887
622	0.108984
623	0.120501
624	0.131436
625	0.141697
626	0.151075
627	0.159087
628	0.16502
629	0.168231
630	0.168392
631	0.165627
632	0.160457
633	0.153649
634	0.145916
635	0.137721
636	0.129262
637	0.120595
638	0.11176
639	0.102799
640	0.0938226
641	0.0849641
642	0.0763261
643	0.0680069
644	0.0600655
645	0.0525575
646	0.0455183
647	0.0390086
648	0.0330503
649	0.0276463
650	0.0228076
651	0.0185301
652	0.0147311
653	0.0112885
654	0.00815001
655	0.00531941
656	0.00281873
657	0.000775786
658	0.00016348
659	-0.000224239
660	-0.000461551
661	-0.00053418
662	-0.000470387
663	-0.00029945
664	-5.48604e-05
665	0.00018926
666	0.000384849
667	0.000533391
668	0.000651683
669	0.000720663
670	0.000729306
671	0.000666962
672	0.000546726
673	0.000564152
674	0.000687408
675	0.000839051
676	0.00100007
677	0.00114536
678	0.00122373
679	0.00123713
680	0.00129835
681	0.00143899
682	0.000785178
683	0.000404791
684	0.000256582
685	0.000241474
686	0.000281147
687	0.00029617
688	0.000262797
689	0.00023531
690	0.000246686
691	0.000292346
692	0.000353272
693	0.000474242
694	0.000701428
695	0.000958961
696	0.00111311
697	0.00108316
698	0.000873995
699	0.00059611
700	0.000380188
701	0.000271671
702	0.000324481
703	0.000542277
704	0.000844705
705	0.00114428
706	0.00139767
707	0.00155152
708	0.00154173
709	0.0013271
710	0.000945407
711	0.00114907
712	0.00135077
713	0.00150261
714	0.00159495
715	0.00161153
716	0.00154216
717	0.00133945
718	0.000956979
719	0.000618208
720	0.000495298
721	0.000229675
722	-8.39613e-06
723	-0.000111131
724	-0.000108922
725	-9.27615e-05
726	-0.000125767
727	-0.000219773
728	-0.000355251
729	-0.000512848
730	-0.000683816
731	-0.000845019
732	-0.000962493
733	-0.000936721
734	-0.00124104
735	-0.00141625
736	-0.00142637
737	-0.00138054
738	-0.00128653
739	-0.00112412
740	-0.000878554
741	-0.000557848
742	-0.000134348
743	0.000429011
744	0.00111075
745	0.00137558
746	0.00124367
747	0.00110763
748	0.000871275
749	0.000445453
750	-0.000141585
751	-0.00077719
752	-0.000735263
753	-0.000260875
754	4.77532e-05
755	0.000206013
756	0.000291829
757	0.000344624
758	0.000329268
759	0.000221233
760	2.99813e-05
761	-0.000199307
762	-0.000400085
763	-0.000540538
764	-0.000628394
765	-0.000687968
766	-0.00073631
767	-0.00075742
768	-0.000706023
769	-0.000539231
770	-0.000293174
771	6.25558e-06
772	0.000508592
773	0.000922915
774	0.00126825
775	0.00153941
776	0.00167257
777	0.00159502
778	0.00128303
779	0.000782691
780	9.41967e-05
781	-0.000753133
782	-0.00167442
783	-0.00234274
784	-0.00252066
785	-0.00248727
786	-0.00221926
787	-0.00168877
788	-0.000962755
789	-0.000160333
790	-0.000410592
791	-0.000845836
792	-0.00119532
793	-0.00135023
794	-0.00127933
795	-0.000981349
796	-0.000485779
797	0.000107462
798	0.000683732
799	0.00120936
800	0.00168102
801	0.00213522
802	0.00216308
803	0.00118503
804	0.000346014
805	-0.000212068
806	-0.000458627
807	-0.000488606
808	-0.000412491
809	-0.000245036
810	0.000528738
811	0.00117034
812	0.00159596
813	0.00177247
814	0.00168187
815	0.00133248
816	0.0008789
817	0.00117165
818	0.00137077
819	0.00148649
820	0.00146999
821	0.00132236
822	0.00106357
823	0.000701786
824	0.000253475
825	-0.000239573
826	-0.00070607
827	-0.00102436
828	-0.000955242
829	-0.000632997
830	-8.91128e-05
831	0.000596897
832	0.00131203
833	0.00165781
834	0.00146562
835	0.00126219
836	0.00108653
837	0.00093569
838	0.000819467
839	0.00066975
840	0.000334405
841	0.000849042
842	0.00132111
843	0.00146796
844	0.00129948
845	0.000895757
846	0.000365694
847	-0.000180806
848	-0.000695044
849	-0.00119827
850	-0.00129519
851	-0.00122525
852	-0.00124118
853	-0.00128918
854	-0.00121561
855	-0.000834293
856	-3.20897e-05
857	0.00121238
858	0.00110592
859	0.000723055
860	0.00044047
861	0.000264428
862	0.000195137
863	0.000236216
864	0.000406906
865	0.000659658
866	0.000957816
867	0.00129022
868	0.00161471
869	0.00185059
870	0.00191189
871	0.00175295
872	0.00150647
873	0.00118212
874	0.000868426
875	0.000631273
876	0.000423544
877	0.000201028
878	-3.44938e-05
879	-0.000267434
880	-0.000484217
881	-0.000733029
882	-0.000238713
883	0.000964167
884	0.0016949
885	0.00197993
886	0.00191328
887	0.00158767
888	0.00108921
889	0.000517743
890	-6.33022e-05
891	-0.000629953
892	-0.00117335
893	-0.00167976
894	-0.00212094
895	-0.00248516
896	-0.002718
897	-0.00270822
898	-0.00231386
899	-0.00141323
900	-3.52429e-12
901	-0.000569598
902	-0.00076281
903	-0.000713093
904	-0.000558813
905	-0.000391296
906	-0.000252274
907	-0.000170323
908	-0.000159177
909	-0.000197209
910	-8.63706e-05
911	-0.000228779
912	0.000689847
913	0.00414414
914	0.0108598
915	0.0215722
916	0.0361839
917	0.0531237
918	0.0714807
919	0.0904263
920	0.109326
921	0.12777
922	0.145531
923	0.162429
924	0.178264
925	0.192778
926	0.205518
927	0.215702
928	0.222454
929	0.22521
930	0.223876
931	0.21879
932	0.210601
933	0.20011
934	0.188092
935	0.175165
936	0.161762
937	0.148182
938	0.134714
939	0.121664
940	0.109213
941	0.0973594
942	0.0860561
943	0.0752583
944	0.0648754
945	0.0548725
946	0.0453364
947	0.0363966
948	0.0281516
949	0.0206717
950	0.0140076
951	0.00817158
952	0.00313754
953	-0.00117797
954	-0.00486216
955	-0.00798458
956	-0.00757171
957	-0.00608981
958	-0.0042003
959	-0.0019869
960	-0.00133887
961	-0.00140839
962	-0.00111996
963	-0.000488797
964	0.000345755
965	0.00119703
966	0.00191586
967	0.00249227
968	0.00266172
969	0.00198772
970	0.00117054
971	0.000244354
972	0.00452141
973	0.00972526
974	0.00938472
975	0.0075796
976	0.00577968
977	0.00397827
978	0.00217867
979	0.000462345
980	-0.000330113
981	-0.000451751
982	-0.000303036
983	-3.70798e-05
984	0.000214643
985	0.000474459
986	0.00080979
987	0.000396355
988	-0.000242507
989	-0.000812705
990	-0.00137804
991	-0.00197746
992	-0.000884792
993	-3.44693e-05
994	0.000536791
995	0.000785495
996	0.000719113
997	0.000391002
998	-0.000128949
999	6.27033e-05
1000	0.000366371
1001	0.000654897
1002	0.00091977
1003	0.00115289
1004	0.00128039
1005	0.00123774
1006	0.00106754
1007	0.000912414
1008	0.000975977
1009	0.00101599
1010	0.000220801
1011	-0.000241976
1012	-0.000435218
1013	-0.000372279
1014	-9.26727e-05
1015	0.000337304
1016	0.000847163
1017	0.00135772
1018	0.00152375
1019	0.00147917
1020	0.00138577
1021	0.00121672
1022	0.000853032
1023	0.000210807
1024	-0.000728772
1025	-0.000421967
1026	0.000336321
1027	0.000944167
1028	0.00135477
1029	0.00151312
1030	0.00135608
1031	0.000863758
1032	0.0001042
1033	-0.000106827
1034	-0.000326007
1035	-0.000502035
1036	-0.000582591
1037	-0.000535231
1038	-0.000394666
1039	-0.000235431
1040	-9.16606e-05
1041	1.09105e-05
1042	4.45914e-05
1043	-1.02773e-05
1044	-0.000121589
1045	-0.000221449
1046	-0.000245926
1047	-0.000175269
1048	-0.000125875
1049	-0.000158736
1050	-0.000174537
1051	-0.000217865
1052	-0.000273132
1053	-0.000309127
1054	-0.000293629
1055	-0.000204265
1056	1.80891e-05
1057	-4.80516e-05
1058	-0.000525655
1059	-0.000777785
1060	-0.000870535
1061	-0.000849315
1062	-0.000746754
1063	-0.000559735
1064	-0.000258267
1065	4.19783e-06
1066	-0.000110126
1067	-7.89056e-05
1068	1.65854e-05
1069	9.53879e-05
1070	0.000100097
1071	-2.33004e-06
1072	-0.000217119
1073	-0.000576923
1074	-0.00113398
1075	-0.00184141
1076	-0.000669722
1077	0.000448038
1078	0.00159368
1079	0.0020342
1080	0.00169395
1081	0.00134908
1082	0.00102541
1083	0.000789368
1084	0.000743587
1085	0.00092489
1086	0.00124319
1087	0.00141722
1088	0.000820667
1089	0.000348905
1090	8.48353e-05
1091	2.77828e-05
1092	0.000147817
1093	0.000349939
1094	0.000522434
1095	0.000608535
1096	0.000665503
1097	0.000968425
1098	0.00110786
1099	0.00100021
1100	0.00065096
1101	0.000178822
1102	-0.00025006
1103	-0.000575562
1104	-0.000817614
1105	-0.00106235
1106	-0.00107953
1107	-0.00108322
1108	-0.00112396
1109	-0.00113697
1110	-0.00107755
1111	-0.000902032
1112	-0.000614541
1113	-0.000267603
1114	7.38017e-05
1115	0.000337937
1116	0.000513483
1117	0.000596547
1118	0.000792973
1119	0.00104246
1120	0.00136896
1121	0.00171776
1122	0.00194637
1123	0.00197408
1124	0.00183766
1125	0.00163449
1126	0.00141455
1127	0.00112262
1128	0.000783254
1129	0.000437413
1130	0.000124584
1131	-0.000119867
1132	-0.000293655
1133	-0.00043778
1134	-0.000587676
1135	-0.00069469
1136	-0.000915304
1137	-0.000978998
1138	-0.00092361
1139	-0.000838215
1140	-0.000812955
1141	-0.000861092
1142	-0.000926239
1143	-0.000954391
1144	-0.000939507
1145	-0.000962616
1146	-0.00116895
1147	-0.0016365
1148	-0.00213835
1149	-0.00187724
1150	-0.0017457
1151	-0.00169121
1152	-0.00169388
1153	-0.00170168
1154	-0.00167548
1155	-0.00156484
1156	-0.00133557
1157	-0.000967702
1158	-0.000491631
1159	5.74578e-05
1160	0.000703901
1161	0.00148789
1162	0.00125162
1163	0.000862713
1164	0.00061632
1165	0.000473567
1166	0.000390356
1167	0.000318974
1168	0.00023257
1169	0.000123529
1170	-7.92084e-05
1171	-0.000430795
1172	-0.000953713
1173	-0.00161795
1174	-0.00234938
1175	-0.00256732
1176	-0.00206981
1177	-0.00159113
1178	-0.00124167
1179	-0.00114457
1180	-0.00130325
1181	-0.00163561
1182	-0.00201859
1183	-0.00232012
1184	-0.00242814
1185	-0.00228346
1186	-0.00188829
1187	-0.00127513
1188	-0.000453871
1189	0.00057216
1190	0.0017769
1191	0.00150621
1192	0.000431874
1193	-0.000382477
1194	-0.000889172
1195	-0.00111979
1196	-0.00123012
1197	-0.00136476
1198	-0.001598
1199	-0.00196836
1200	-0.00250399
1201	-0.0026605
1202	-0.00171339
1203	-0.000974331
1204	-0.000416915
1205	-3.60678e-06
1206	0.000269109
1207	0.000425892
1208	0.000481339
1209	0.00044164
1210	0.00046031
1211	0.00105686
1212	0.00203905
1213	0.00466558
1214	0.01042
1215	0.0192838
1216	0.0305238
1217	0.046407
1218	0.0634619
1219	0.0807846
1220	0.0977918
1221	0.114247
1222	0.130075
1223	0.145238
1224	0.159661
1225	0.173097
1226	0.185049
1227	0.19469
1228	0.201078
1229	0.203519
1230	0.201873
1231	0.196538
1232	0.18837
1233	0.178416
1234	0.167609
1235	0.156519
1236	0.14536
1237	0.134152
1238	0.122859
1239	0.111502
1240	0.100245
1241	0.0892555
1242	0.0786254
1243	0.0684171
1244	0.0587096
1245	0.0495571
1246	0.0409541
1247	0.0328878
1248	0.0253685
1249	0.0184562
1250	0.0122552
1251	0.00684597
1252	0.00263339
1253	0.000503915
1254	-0.000739447
1255	-0.00115716
1256	-0.000862017
1257	3.18966e-05
1258	0.000374656
1259	0.000213325
1260	0.000348535
1261	0.000743215
1262	0.00131201
1263	0.00191459
1264	0.00241652
1265	0.00275228
1266	0.00289457
1267	0.00279699
1268	0.00240698
1269	0.00168416
1270	0.00133471
1271	0.0011937
1272	0.000811346
1273	0.00026096
1274	-0.000385332
1275	-0.0010386
1276	-0.00162978
1277	-0.00209349
1278	-0.00239919
1279	-0.00255761
1280	-0.00262459
1281	-0.00265386
1282	-0.00261808
1283	-0.00241778
1284	-0.00197219
1285	-0.00125708
1286	-0.000319654
1287	0.000778224
1288	0.00134767
1289	0.000781938
1290	0.000204278
1291	-0.000349777
1292	-0.000802703
1293	-0.00107928
1294	-0.00116392
1295	-0.00109966
1296	-0.000888323
1297	-0.000526343
1298	-7.89166e-05
1299	0.000392396
1300	0.000873871
1301	0.0013941
1302	0.00199855
1303	0.00272623
1304	0.0035548
1305	0.00438852
1306	0.00503763
1307	0.00535005
1308	0.00528668
1309	0.00490492
1310	0.00425629
1311	0.00336531
1312	0.00223978
1313	0.000918594
1314	0.0010133
1315	0.00133206
1316	0.00150119
1317	0.00151207
1318	0.00134049
1319	0.00101027
1320	0.000647408
1321	0.000443213
1322	0.000529751
1323	0.000886318
1324	0.001398
1325	0.00103382
1326	0.000530454
1327	1.96903e-06
1328	-0.000483335
1329	-0.000824623
1330	-0.000973433
1331	-0.000932016
1332	-0.000768813
1333	-0.000522754
1334	-0.000253974
1335	-4.90696e-05
1336	-1.23282e-05
1337	-0.000174356
1338	-0.000401783
1339	-0.000555438
1340	-0.000561184
1341	-0.000398469
1342	-0.000106427
1343	0.000208326
1344	0.000412426
1345	0.000433586
1346	0.000290188
1347	4.53099e-05
1348	-0.00028974
1349	-0.000694899
1350	-0.000752709
1351	-9.1784e-05
1352	0.000390366
1353	0.000572988
1354	0.00041983
1355	-7.77358e-06
1356	-0.000568335
1357	-0.00113774
1358	-0.00163239
1359	-0.00200521
1360	-0.00221759
1361	-0.00224665
1362	-0.00210595
1363	-0.00180576
1364	-0.00136375
1365	-0.000771997
1366	2.77562e-05
1367	0.000461555
1368	-0.000181709
1369	-0.000423627
1370	-0.00036328
1371	-0.000120024
1372	0.000225917
1373	0.000632443
1374	0.0010929
1375	0.00160878
1376	0.00212747
1377	0.00266233
1378	0.00329349
1379	0.00406831
1380	0.00490892
1381	0.00567459
1382	0.00626945
1383	0.00657571
1384	0.0065824
1385	0.00641101
1386	0.00617985
1387	0.00595228
1388	0.00571471
1389	0.00542326
1390	0.00499268
1391	0.00434211
1392	0.00334569
1393	0.00383915
1394	0.0043695
1395	0.00447428
1396	0.0043204
1397	0.00402767
1398	0.00368311
1399	0.00326925
1400	0.00272716
1401	0.00206294
1402	0.00137191
1403	0.000749168
1404	0.00018714
1405	-0.000339544
1406	-0.000805161
1407	-0.00113329
1408	-0.00120579
1409	-0.000950701
1410	-0.00116983
1411	-0.0013357
1412	-0.0012355
1413	-0.000990953
1414	-0.000694198
1415	-0.000385231
1416	-8.18005e-05
1417	0.000163194
1418	0.000309467
1419	0.000371955
1420	0.000399363
1421	0.000452493
1422	0.000575485
1423	0.000783794
1424	0.00107582
1425	0.00141445
1426	0.00179855
1427	0.00218964
1428	0.00258396
1429	0.00297719
1430	0.0032877
1431	0.00288612
1432	0.0024761
1433	0.00209537
1434	0.00179538
1435	0.0016323
1436	0.00160532
1437	0.00167747
1438	0.00180627
1439	0.00189505
1440	0.00188199
1441	0.0017966
1442	0.00173116
1443	0.00177359
1444	0.00199722
1445	0.00243085
1446	0.00300244
1447	0.00357433
1448	0.00402727
1449	0.00424263
1450	0.00411954
1451	0.00360806
1452	0.00292632
1453	0.00277884
1454	0.00253392
1455	0.00233701
1456	0.00219701
1457	0.00205291
1458	0.00185175
1459	0.00157692
1460	0.00127084
1461	0.000995934
1462	0.000751534
1463	0.000472658
1464	0.000132026
1465	-0.000237864
1466	-0.000511712
1467	-0.000591181
1468	-0.00049987
1469	-0.000317707
1470	-0.000189649
1471	-0.000217662
1472	-0.000381351
1473	-0.000565726
1474	-0.000678481
1475	-0.000729441
1476	-0.00077246
1477	-0.000781972
1478	-0.00134832
1479	-0.0020467
1480	-0.00244434
1481	-0.00257266
1482	-0.00251786
1483	-0.00234844
1484	-0.00210343
1485	-0.00178325
1486	-0.00139168
1487	-0.000995124
1488	-0.000696255
1489	-0.000553879
1490	-0.000547452
1491	-0.000569269
1492	-0.000622404
1493	-0.00056331
1494	-0.000423625
1495	-0.000277761
1496	-0.000166158
1497	-6.7011e-05
1498	6.7707e-05
1499	0.00011715
1500	-9.13924e-05
1501	-9.41105e-05
1502	0.000113903
1503	0.000557039
1504	0.00124571
1505	0.00213394
1506	0.00308151
1507	0.00396354
1508	0.00218612
1509	7.64782e-05
1510	0.00177846
1511	0.00747577
1512	0.0121404
1513	0.019061
1514	0.0287032
1515	0.0410809
1516	0.0558044
1517	0.0721626
1518	0.0892918
1519	0.106388
1520	0.122858
1521	0.138384
1522	0.152861
1523	0.166319
1524	0.178745
1525	0.189915
1526	0.199336
1527	0.206267
1528	0.209985
1529	0.209994
1530	0.206244
1531	0.199136
1532	0.189408
1533	0.177911
1534	0.165437
1535	0.152686
1536	0.140181
1537	0.128186
1538	0.11669
1539	0.105573
1540	0.0947372
1541	0.0841691
1542	0.073972
1543	0.0642096
1544	0.0549091
1545	0.0460993
1546	0.0378323
1547	0.0301857
1548	0.023268
1549	0.0171944
1550	0.0119385
1551	0.00737992
1552	0.00339739
1553	0.00181644
1554	0.000884274
1555	0.000661706
1556	-0.000422186
1557	-0.00218986
1558	-0.00341806
1559	-0.00209321
1560	-0.000271925
1561	0.00193545
1562	0.00167184
1563	0.00137163
1564	0.00099579
1565	0.000484274
1566	-0.00434006
1567	-0.00411489
1568	-0.00309071
1569	-0.00217248
1570	-0.00139145
1571	-0.000802293
1572	-0.000458345
1573	-0.000380292
1574	-0.000438154
1575	-0.000374794
1576	-0.000480768
1577	-0.000653303
1578	-0.000818159
1579	-0.000920962
1580	-0.000961613
1581	-0.000981563
1582	-0.0010279
1583	-0.00116634
1584	-0.00144635
1585	-0.00193388
1586	-0.00262605
1587	-0.00341271
1588	-0.0042126
1589	-0.00501641
1590	-0.00503517
1591	-0.00486333
1592	-0.00470038
1593	-0.00457085
1594	-0.00449202
1595	-0.00447165
1596	-0.00449492
1597	-0.00451882
1598	-0.00444131
1599	-0.00410988
1600	-0.00337739
1601	-0.00222033
1602	-0.000749981
1603	-8.77561e-05
1604	-0.000608822
1605	-0.000883247
1606	-0.000923524
1607	-0.000776327
1608	-0.0005078
1609	-0.000164377
1610	0.000221183
1611	0.000616295
1612	0.00104656
1613	0.00155385
1614	0.00208723
1615	0.00254547
1616	0.00290645
1617	0.00317348
1618	0.00332354
1619	0.00328333
1620	0.0030201
1621	0.00258322
1622	0.00205813
1623	0.00154241
1624	0.00106324
1625	0.000636499
1626	0.000441894
1627	0.000611114
1628	0.000804195
1629	0.000973139
1630	0.00111227
1631	0.00118496
1632	0.00116444
1633	0.0010293
1634	0.000787676
1635	0.000440047
1636	2.11359e-05
1637	-0.000401964
1638	-0.000765871
1639	-0.0010102
1640	-0.00109951
1641	-0.00103638
1642	-0.000863752
1643	-0.00062565
1644	-0.0003662
1645	-0.00011972
1646	0.000111829
1647	0.000360085
1648	0.000640041
1649	0.000909116
1650	0.00108992
1651	0.00217176
1652	0.00291313
1653	0.00325423
1654	0.00319668
1655	0.00278421
1656	0.00206333
1657	0.00113346
1658	0.000108962
1659	-0.00090852
1660	-0.00182497
1661	-0.00256237
1662	-0.00307907
1663	-0.00334192
1664	-0.00333499
1665	-0.00303035
1666	-0.00263339
1667	-0.00288038
1668	-0.00274875
1669	-0.0022823
1670	-0.00158657
1671	-0.000784323
1672	-3.23359e-05
1673	0.000536778
1674	0.000887122
1675	0.00103575
1676	0.00101228
1677	0.000879151
1678	0.00069343
1679	0.000521332
1680	0.000388627
1681	0.00029392
1682	0.000206343
1683	4.80885e-05
1684	-0.000251316
1685	-0.000680466
1686	-0.00112877
1687	-0.00145086
1688	-0.00134283
1689	-0.000573019
1690	0.000209276
1691	0.000974428
1692	0.00162542
1693	0.00206648
1694	0.00227387
1695	0.00229619
1696	0.00222389
1697	0.00211334
1698	0.00200132
1699	0.00194217
1700	0.00190074
1701	0.0017422
1702	0.0013873
1703	0.000890919
1704	0.000375163
1705	-8.52286e-05
1706	-0.000481035
1707	-0.00116831
1708	-0.00163301
1709	-0.0018606
1710	-0.00191059
1711	-0.00187774
1712	-0.00180042
1713	-0.00168421
1714	-0.00153373
1715	-0.00132084
1716	-0.000998109
1717	-0.000577332
1718	-0.000103927
1719	0.000367712
1720	0.00079843
1721	0.00113801
1722	0.0013624
1723	0.00146394
1724	0.00140747
1725	0.00120988
1726	0.000914167
1727	0.000528341
1728	7.36512e-05
1729	-0.000418006
1730	-0.000155807
1731	0.000101184
1732	0.000359913
1733	0.000639682
1734	0.000905231
1735	0.00109491
1736	0.00117436
1737	0.00116764
1738	0.00111285
1739	0.00107466
1740	0.00109344
1741	0.00112891
1742	0.00112472
1743	0.000826971
1744	0.000306123
1745	-0.000193882
1746	-0.000610989
1747	-0.000942282
1748	-0.00119847
1749	-0.00133876
1750	-0.00133047
1751	-0.00117403
1752	-0.00092362
1753	-0.000627166
1754	-0.000312553
1755	-2.21279e-05
1756	0.000201894
1757	0.000350302
1758	0.000456996
1759	0.000559168
1760	0.00085266
1761	0.00127004
1762	0.00165669
1763	0.00198254
1764	0.00219456
1765	0.00226617
1766	0.00218451
1767	0.00195867
1768	0.00156805
1769	0.00101873
1770	0.000427776
1771	-7.96193e-06
1772	-0.000157932
1773	-3.96198e-05
1774	0.000231029
1775	0.000503026
1776	0.000382684
1777	9.17425e-05
1778	-0.000213605
1779	-0.000419811
1780	-0.000409236
1781	-8.23634e-05
1782	0.000549139
1783	0.000899121
1784	0.00100814
1785	0.00127309
1786	0.00147334
1787	0.00147009
1788	0.00122873
1789	0.000755362
1790	0.000112493
1791	-0.000625627
1792	-0.00136621
1793	-0.00206628
1794	-0.00146523
1795	-0.000674665
1796	-7.62375e-05
1797	0.000339294
1798	0.000615156
1799	0.000784155
1800	0.00083956
1801	0.000823313
1802	0.000790229
1803	0.00085041
1804	0.00117371
1805	0.000985697
1806	0.000437612
1807	0.000171044
1808	0.000111074
1809	0.00024412
1810	0.00071772
1811	0.00191263
1812	0.00450419
1813	0.00926435
1814	0.0164471
1815	0.0261576
1816	0.0381273
1817	0.0517866
1818	0.0664105
1819	0.0813077
1820	0.0959865
1821	0.110117
1822	0.123527
1823	0.136125
1824	0.147853
1825	0.158567
1826	0.167876
1827	0.175129
1828	0.179629
1829	0.180949
1830	0.17901
1831	0.174113
1832	0.166837
1833	0.157814
1834	0.147597
1835	0.136657
1836	0.125399
1837	0.114134
1838	0.103091
1839	0.0923808
1840	0.0820004
1841	0.0719327
1842	0.0621876
1843	0.0528329
1844	0.043951
1845	0.0356269
1846	0.0279564
1847	0.0210275
1848	0.0149383
1849	0.00974859
1850	0.00544378
1851	0.0019499
1852	-0.00084174
1853	-0.00305569
1854	-0.00378497
1855	-0.00291634
1856	-0.00157976
1857	-0.00106322
1858	-0.00101337
1859	-0.000702682
1860	-0.000277604
1861	0.000150153
1862	0.000547551
1863	0.000895071
1864	0.00115856
1865	0.00127045
1866	0.00116359
1867	0.000782334
1868	0.000146685
1869	-0.000713415
1870	-0.000710898
1871	-0.000817041
1872	-0.000989898
1873	-0.00116709
1874	-0.00132954
1875	-0.00146492
1876	-0.00158048
1877	-0.0016868
1878	-0.00177339
1879	-0.00180224
1880	-0.00175251
1881	-0.00166945
1882	-0.00157766
1883	-0.0014773
1884	-0.00171257
1885	-0.00200613
1886	-0.00226829
1887	-0.00253504
1888	-0.00278331
1889	-0.00289757
1890	-0.00280021
1891	-0.00250896
1892	-0.0021538
1893	-0.00187824
1894	-0.00174463
1895	-0.00169714
1896	-0.00165333
1897	-0.00156981
1898	-0.00143441
1899	-0.00124647
1900	-0.000984073
1901	-0.000623893
1902	-0.000183706
1903	0.000321166
1904	0.000846924
1905	0.00137235
1906	0.0010885
1907	0.000640945
1908	0.000273815
1909	1.06392e-05
1910	-0.000189487
1911	-0.000333625
1912	-0.000397985
1913	-0.000434006
1914	-0.000561284
1915	-0.000852588
1916	-0.00129689
1917	-0.00187118
1918	-0.00137999
1919	-0.000199295
1920	0.000727812
1921	0.00139321
1922	0.00182287
1923	0.0020345
1924	0.00204575
1925	0.00190573
1926	0.00164116
1927	0.00126151
1928	0.000844139
1929	0.000501544
1930	0.000257356
1931	4.77654e-05
1932	-0.000213775
1933	-0.000574626
1934	-0.0009792
1935	-0.00133636
1936	-0.001582
1937	-0.00168456
1938	-0.00165379
1939	-0.00151489
1940	-0.0012994
1941	-0.000993347
1942	-0.000583092
1943	-0.000418461
1944	-0.000791287
1945	-0.00109544
1946	-0.00133156
1947	-0.00147112
1948	-0.00147345
1949	-0.00130856
1950	-0.000991124
1951	-0.000584016
1952	-0.000161493
1953	0.000255449
1954	0.000672322
1955	0.00111134
1956	0.00156817
1957	0.0020103
1958	0.00242968
1959	0.00280388
1960	0.00311599
1961	0.00335888
1962	0.00355378
1963	0.00354936
1964	0.00334138
1965	0.00294419
1966	0.00242855
1967	0.00186539
1968	0.00131539
1969	0.000859988
1970	0.000557795
1971	0.000409494
1972	0.000410482
1973	0.00052282
1974	0.000190606
1975	-0.00100022
1976	-0.001882
1977	-0.00236703
1978	-0.00250413
1979	-0.0024089
1980	-0.00219129
1981	-0.00189172
1982	-0.0014736
1983	-0.000928803
1984	-0.000359472
1985	0.000138263
1986	0.000509369
1987	0.000705364
1988	0.000703097
1989	0.000486685
1990	0.000706007
1991	0.000835904
1992	0.000788314
1993	0.000642583
1994	0.000484351
1995	0.000414274
1996	0.000442239
1997	0.000484119
[truncated: 6,102 more rows]

## Sheet: Fig5b
Assignment	w1	w2	Volume sum over box			S/N	S/N normalized	Normalized	Combine same residues types	Residue abundancy 59-70 and 148-170
ACB-HB	18.028	1.349	830000000000			5	1.35289	6.76447		1
DCA-HA	54.093	4.458	166000000000			2	0.270579	1.35289		2
E/QCG-HG2	35.773	1.97	269000000000			2	0.438468	2.19234		3
ICD1-HD1	11.948	0.797	160000000000			2	0.260799	1.30399		0
K/LCG-HG2	23.017	1.555	361000000000			2	0.588427	2.94214		6
LCD1-HD1	24.284	0.803	222000000000			13	0.361858	1.80929		3
LCD2-HD2	22.961	0.785	1950000000000			16	3.17848	15.8924		3
L/RCG-HG	26.183	1.569	1630000000000			12	2.65689	13.2844		8
NCB-HB3	38.588	2.597	104000000000			3	0.169519	0.847596		1
PCA-HA	64.869	4.176	93600000000			2	0.152567	0.762836	1.90383	3
PCA-HA	62.337	4.325	140000000000			3	0.228199	1.14099		1
RCD-HD2	42.407	3.151	81800000000			2	0.133333	0.666667		5
V/KCB-HB2	36.034	2.149	114000000000			2	0.185819	0.929095	2.88509	5
V/KCB-HB2	33.171	2.194	240000000000			2	0.391198	1.95599		5
SCB-HB3	62.424	3.507	105000000000			2	0.171149	0.855746		3
TCB-HB	70.317	4.138	145000000000			2	0.236349	1.18174		0
TCG2-HG2	20.785	1.102	625000000000			6	1.01874	5.09372		0
VCG1-HG1	20.099	0.821	1390000000000			22	2.26569	11.3284		2
V/KCB-HB	32.046	1.957	980000000000			9	1.59739	7.98696		5
BlobCA-HA	56.578	4.115	4850000000000			25	7.90546	39.5273		34
Avg peaks counted as one (in blue):	122700000000

## Sheet: Fig5c
Assignment	w1	w2	Volume sum over box	S/N	Relative residue abundancy L69-E148	Combined several peaks same assignment	NormalizedError	Residue abundancy L69-E14822
ACA-HA	54.975	4.272	13800000000000	3	0.772028	0.772028	0.257343	7
ACB-HB	18.183	1.423	117000000000000	5	6.54545	6.54545	1.30909	7
ECG-HG	36.578	1.761	306000000000000	4	17.1189	17.1189	4.27972	21
L CB-HB	42.084	1.571	54100000000000	3	3.02657	3.7035	1.00886	5
L/RCG-HG	27.646	1.61	341000000000000	9	19.0769	19.0769	2.11966	25
LCD2-HD2	23.637	0.816	51500000000000	4	2.88112	2.88112	0.72028	5
LCD-HD_KCG-HG	25.225	1.097	306000000000000	4	17.1189	17.1189	4.27972	12
Q CG-HG	34.328	2.058	168000000000000	4	9.3986	9.3986	2.34965	5
R CD-HD	43.525	3.086	325000000000000	10	18.1818	18.1818	1.81818	20
REQCB-HB_KCD-HB	29.672	1.579	663000000000000	12	37.0909	37.0909	3.09091	54
S2CB-HB	61.94	4.18	20000000000000	2	1.11888	1.11888	0.559441	0
V/KCB-HB	32.123	1.718	132000000000000	4	7.38462	7.38462	1.84615	14
VCG-HG	21.571	0.822	118000000000000	5	6.6014	8.03357	1.32028	5
W/HCB-HB	27.716	3.104	49800000000000	3	2.78601	2.78601	0.928671	3
L2CB-HB	42.244	1.403	12100000000000	2	0.676923		0.338462	5
V124CG-HG	22.784	0.987	25600000000000	3	1.43217		0.477389	5
Seperated Peaks average intensity			17875000000000

## Sheet: Fig5d
	w1 solution Average		w1 solid dipolar average		tendency		more alpha by:
A CB	18.7936		18.653		more alpha		0.1406
A CA	53.6318		53.8173		more alpha		0.18545
E CA	58.2239		59.721		more alpha		1.49711
E CB	29.9042		29.814		similar		0.0902
K CA	58.2625		59.66		more alpha		1.3975
K CB	32.0607		31.69		more alpha		0.370667
Q CA	57.8875		59.859		more alpha		1.9715
Q CB	28.6843		29.206		more random		-0.521667
R CA	57.8568		58.228		more alpha		0.371231
R CB	30.3258		29.737		more alpha		0.588818
V CB	32.3263		31.937		more alpha		0.38925

## Sheet: Fig6b
alpha-tail shifts											beta-tails shifts
#index	resnum	resname	csp-h	csp-x	csp-hw	csp-xw	MA7 MTBD with 10x α-CTT	err	cut-off		#index	resnum	resname	csp-h	csp-x	csp-hw	csp-xw	MAP7 MTBD with 10x β-CTT	err
1	60	V60	-0.002	-0.011	-0.002	-0.00169	0.00262	0.00176	0.0087		1	60	V60	0.001	-0.02499	0.001	-0.00384	0.00397	0.00174
2	61	L61	-0.002	-0.009	-0.002	-0.00138	0.00243	0.0017	0.0087		2	61	L61	-0.003	-0.02	-0.003	-0.00307	0.00429	0.0018
3	62	R62	-0.001	0.01801	-0.001	0.00277	0.00294	0.00178	0.0087		3	62	R62	-0.003	0	-0.003	0	0.003	0.001
4	63	V63	0	-0.017	0	-0.00261	0.00261	0.00154	0.0087		4	63	V63	-0.001	-0.004	-0.001	-0.00061	0.00117	0.001
5	64	D64	0	0	0	0	0	0	0.0087		5	64	D64	-0.003	-0.022	-0.003	-0.00338	0.00452	0.00181
6	65	D65	-0.009	-0.062	-0.009	-0.00952	0.0131	0.0018	0.0087		6	65	D65	-0.01	-0.057	-0.01	-0.00876	0.01329	0.00176
7	66	R66	-0.001	-0.00999	-0.001	-0.00154	0.00183	0.00183	0.0087		7	66	R66	-0.004	0.016	-0.004	0.00246	0.0047	0.00166
8	67	Q67	0	0	0	0	0	0	0.0087		8	67	Q67	0.001	0.02	0.001	0.00307	0.00323	0.00177
9	68	R68	0	0	0	0	0	0	0.0087		9	68	R68	-0.002	-0.003	-0.002	-0.00046	0.00205	0.00132
10	69	L69	-0.001	-0.036	-0.001	-0.00553	0.00562	0.00169	0.0087		10	69	L69	0.003	-0.004	0.003	-0.00061	0.00306	0.00129
11	70	A70	0.002	-0.014	0.002	-0.00215	0.00294	0.00181	0.0087		11	70	A70	0.002	-0.004	0.002	-0.00061	0.00209	0.00141
12	71	R71	-0.001	0.013	-0.001	0.002	0.00223	0.00182	0.0087		12	71	R71	0.002	0.034	0.002	0.00522	0.00559	0.00179
13	72	E72	-0.003	-0.002	-0.003	-0.00031	0.00301	0.00115	0.0087		13	72	E72	-0.002	-0.001	-0.002	-0.00015	0.00201	0.00111
14	73	R73	-0.001	-0.033	-0.001	-0.00507	0.00517	0.0017	0.0087		14	73	R73	-0.003	-0.003	-0.003	-0.00046	0.00304	0.00122
15	74	R74	0	0	0	0	0	0	0.0087		15	74	R74	0	-0.033	0	-0.00507	0.00507	0.00154
16	75	E75	-0.009	-0.034	-0.009	-0.00522	0.01041	0.00164	0.0087		16	75	E75	-0.013	-0.039	-0.013	-0.00599	0.01431	0.00155
17	80	Q80	-0.007	0	-0.007	0	0.007	0.001	0.0087		17	80	Q80	-0.005	-0.005	-0.005	-0.00077	0.00506	0.00122
18	81	L81	0	0	0	0	0	0	0.0087		18	81	L81	-0.003	-0.041	-0.003	-0.0063	0.00698	0.00182
19	82	A82	-0.006	-0.067	-0.006	-0.01029	0.01191	0.00183	0.0087		19	82	A82	-0.006	-0.043	-0.006	-0.00661	0.00892	0.00181
20	83	A83	-0.011	-0.086	-0.011	-0.01321	0.01719	0.00182	0.0087		20	83	A83	-0.01	-0.052	-0.01	-0.00799	0.0128	0.00174
21	84	R84	-0.009	-0.065	-0.009	-0.00999	0.01344	0.00181	0.0087		21	84	R84	-0.01	-0.026	-0.01	-0.00399	0.01077	0.0015
22	85	E85	-0.009	-0.088	-0.009	-0.01352	0.01624	0.00183	0.0087		22	85	E85	-0.014	-0.05	-0.014	-0.00768	0.01597	0.00162
23	86	I86	-0.012	-0.067	-0.012	-0.01029	0.01581	0.00176	0.0087		23	86	I86	-0.016	-0.068	-0.016	-0.01045	0.01911	0.00168
24	87	V87	-0.009	-0.086	-0.009	-0.01321	0.01598	0.00183	0.0087		24	87	V87	-0.013	-0.038	-0.013	-0.00584	0.01425	0.00154
25	88	W88	-0.004	-0.043	-0.004	-0.00661	0.00772	0.00183	0.0087		25	88	W88	-0.004	-0.053	-0.004	-0.00814	0.00907	0.00182
26	89	L89	0	0	0	0	0	0	0.0087		26	89	L89	0.001	-0.03799	0.001	-0.00584	0.00592	0.00168
27	90	E90	0	0	0	0	0	0	0.0087		27	90	E90	-0.006	-0.013	-0.006	-0.002	0.00632	0.00143
28	91	R91	-0.001	-0.019	-0.001	-0.00292	0.00309	0.00178	0.0087		28	91	R91	0	0.013	0	0.002	0.002	0.00154
29	92	E92	0	-0.006	0	-0.00092	0.00092	0	0.0087		29	92	E92	0	0.004	0	0.00061	0.00061	0
30	93	E93	-0.007	-0.021	-0.007	-0.00323	0.00771	0.00155	0.0087		30	93	E93	-0.01	-0.03201	-0.01	-0.00492	0.00714	0.00158
31	94	R94	0.003	-0.008	0.003	-0.00123	0.00324	0.00151	0.0087		31	94	R94	-0.006	0.004	-0.006	0.00061	0.00603	0.00115
32	95	A95	-0.001	0.012	-0.001	0.00184	0.0021	0.00183	0.0087		32	95	A95	0.002	0.013	0.002	0.002	0.00283	0.00179
33	97	Q97	-0.009	-0.032	-0.009	-0.00492	0.01025	0.00161	0.0087		33	97	Q97	-0.006	-0.005	-0.006	-0.00077	0.00605	0.00119
34	98	H98	-0.003	0.027	-0.003	0.00415	0.00512	0.00183	0.0087		34	98	H98	0	0.017	0	0.00261	0.00261	0.00154
35	99	Y99	0.005	0.001	0.005	0.00015	0.005	0.00105	0.0087		35	99	Y99	-0.007	-0.03201	-0.007	-0.00492	0.00855	0.0017
36	100	E100	-0.001	-0.002	-0.001	-0.00031	0.00105	0.0005	0.0087		36	100	E100	-0.004	-0.051	-0.004	-0.00783	0.0088	0.00182
37	101	K101	-0.008	-0.076	-0.008	-0.01167	0.01415	0.00183	0.0087		37	101	K101	-0.011	-0.053	-0.011	-0.00814	0.01368	0.00172
38	106	R106	-0.001	0.098	-0.001	0.01505	0.01509	0.0016	0.0087		38	106	R106	0	0.056	0	0.0086	0.0086	0.00154
39	107	K107	0.002	0.002	0.002	0.00031	0.00202	0.00122	0.0087		39	107	K107	-0.003	-0.005	-0.003	-0.00077	0.0031	0.00135
40	108	K108	-0.005	-0.00301	-0.005	-0.00046	0.00502	0.00114	0.0087		40	108	K108	-0.009	-0.006	-0.009	-0.00092	0.00905	0.00115
41	109	R109	-0.002	0.002	-0.002	0.00031	0.00202	0.00122	0.0087		41	109	R109	-0.006	-0.042	-0.006	-0.00645	0.00881	0.00181
42	113	Q113	0.005	0.058	0.005	0.00891	0.01022	0.001	0.0087		42	113	Q113	0.002	0.03201	0.002	0.00492	0.00531	0.0018
43	114	R114	0.001	-0.038	0.001	-0.00584	0.00592	0.00168	0.0087		43	114	R114	-0.001	-0.05	-0.001	-0.00768	0.00774	0.00165
44	115	Q115	-0.009	0.002	-0.009	0.00031	0.00901	0.00105	0.0087		44	115	Q115	-0.008	-0.01	-0.008	-0.00154	0.00815	0.00127
45	119	R119	-0.007	0	-0.007	0	0.007	0.001	0.0087		45	119	R119	-0.004	-0.001	-0.004	-0.00015	0.004	0.00106
46	120	R120	0.005	0.004	0.005	0.00061	0.00504	0.00118	0.0087		46	120	R120	0.005	0.01701	0.005	0.00261	0.00564	0.0016
47	121	R121	0	0	0	0	0	0	0.0087		47	121	R121	-0.002	-0.002	-0.002	-0.00031	0.00202	0.00122
48	122	A122	-0.009	-0.064	-0.009	-0.00983	0.01333	0.00181	0.0087		48	122	A122	-0.006	-0.034	-0.006	-0.00522	0.00796	0.00176
49	123	A123	-0.003	-0.012	-0.003	-0.00184	0.00352	0.00166	0.0087		49	123	A123	-0.006	0.005	-0.006	0.00077	0.00605	0.00119
50	124	V124	0.007	0.002	0.007	0.00031	0.00701	0.00107	0.0087		50	124	V124	0.001	0.014	0.001	0.00215	0.00237	0.00181
51	125	E125	0	0	0	0	0	0	0.0087		51	125	E125	-0.004	-0.056	-0.004	-0.0086	0.00949	0.00181
53	130	Q130	0	0	0	0	0	0	0.0087		52	130	Q130	0	0.01	0	0.00154	0.00154	0.00154
54	131	R131	0.021	-0.042	0.021	-0.00645	0.001	0.0005	0.0087		53	131	R131	0	0	0	0	0	0
55	132	L132	-0.002	-0.005	-0.002	-0.00077	0.00214	0.00148	0.0087		54	132	L132	-0.009	-0.039	-0.009	-0.00599	0.00781	0.00168
57	134	E134	-0.004	0.005	-0.004	0.00077	0.00407	0.00127	0.0087		55	134	E134	-0.007	0	-0.007	0	0.007	0.001
58	135	D135	-0.007	-0.004	-0.007	-0.00061	0.00703	0.00113	0.0087		56	135	D135	-0.007	0	-0.007	0	0.007	0.001
59	136	K136	0	0	0	0	0	0	0.0087		57	136	K136	-0.002	-0.003	-0.002	-0.00046	0.00205	0.00132
60	140	E140	0	0.022	0	0.00338	0.00338	0.00154	0.0087		58	140	E140	-0.012	0.039	-0.012	0.00599	0.01341	0.00158
61	141	A141	0.007	0.087	0.007	0.01336	0.01509	0.00182	0.0087		59	141	A141	-0.001	0.05	-0.001	0.00768	0.00775	0.00165
62	142	V142	0.009	0.014	0.009	0.00215	0.00925	0.00133	0.0087		60	142	V142	0.006	0.031	0.006	0.00476	0.00766	0.00174
63	143	V143	0.004	0.071	0.004	0.01091	0.01162	0.00179	0.0087		61	143	V143	0.005	0.05701	0.005	0.00876	0.01008	0.00183
64	144	R144	0.004	0.128	0.004	0.01966	0.02006	0.0017	0.0087		62	144	R144	0.001	0.061	0.001	0.00937	0.00942	0.00163
65	145	R145	0.01	0	0.01	0	0.01	0.001	0.0087		63	145	R145	0.004	0.036	0.004	0.00553	0.00683	0.00183
66	146	T146	0.006	0.01701	0.006	0.00261	0.00654	0.00153	0.0087		64	146	T146	0.004	0.025	0.004	0.00384	0.00555	0.00179
67	147	M147	0.006	0.023	0.006	0.00353	0.00696	0.00164	0.0087		65	147	M147	0	0	0	0	0	0
68	148	E148	0.002	0	0.002	0	0.002	0.001	0.0087		66	148	E148	0	0	0	0	0	0
69	149	R149	0.003	0.03101	0.003	0.00476	0.00563	0.00183	0.0087		67	149	R149	0	0.034	0	0.00522	0.00522	0.00154
70	150	S150	0.009	0.028	0.009	0.0043	0.011	0.00156	0.0087		68	150	S150	0.01	0.051	0.01	0.00783	0.0127	0.00173
71	151	Q151	0	0	0	0	0	0	0.0087		69	151	Q151	0	0	0	0	0	0
72	152	K152	0	0	0	0	0	0	0.0087		70	152	K152	0.001	0.051	0.001	0.00783	0.0079	0.00165
73	154	K154	0	-0.005	0	-0.00077	0.00077	0	0.0087		71	154	K154	0	0	0	0	0	0
74	155	Q155	0.006	-0.016	0.006	-0.00246	0.00648	0.00151	0.0087		72	155	Q155	0.007	0.02599	0.007	0.00399	0.00806	0.00163
75	156	K156	0	-0.016	0	-0.00246	0.00246	0.00154	0.0087		73	156	K156	0.002	0.00201	0.002	0.00031	0.00202	0.00122
76	159	R159	-0.003	0.00101	-0.003	0.00015	0.003	0.00108	0.0087		74	159	R159	-0.001	-0.044	-0.001	-0.00676	0.00683	0.00167
77	160	W160	0.003	0.00101	0.003	0.00015	0.003	0.00108	0.0087		75	160	W160	0	-0.002	0	-0.00031	0.00031	0
78	161	S161	0.005	-0.035	0.005	-0.00538	0.00734	0.00181	0.0087		76	161	S161	-0.005	-0.01801	-0.005	-0.00277	0.00571	0.00162
79	162	W162	0.002	0.04	0.002	0.00614	0.00646	0.00177	0.0087		77	162	W162	-0.003	0.045	-0.003	0.00691	0.00754	0.00181
80	163	G163	0.007	-0.053	0.007	-0.00814	0.0055	0.00182	0.0087		78	163	G163	0	0	0	0	0	0
81	165	S165	-0.005	-0.002	-0.005	-0.00031	0.00501	0.00109	0.0087		79	165	S165	0.003	0.014	0.003	0.00215	0.00369	0.00171
82	166	L166	0	0	0	0	0	0	0.0087		80	166	L166	0	0	0	0	0	0
83	167	H167	-0.009	0.002	-0.009	0.00031	0.00901	0.00105	0.0087		81	167	H167	-0.008	-0.01	-0.008	-0.00154	0.00815	0.00127
84	168	G168	-0.007	-0.014	-0.007	-0.00215	0.00732	0.00141	0.0087		82	168	G168	-0.003	-0.009	-0.003	-0.00138	0.0033	0.00155
85	169	S169	0.002	0.003	0.002	0.00046	0.00205	0.00132	0.0087		83	169	S169	0	-0.001	0	-0.00015	0.00015	0

## Sheet: Fig6c
DynaFit Input						results
						concentration MAP7 MTBD	Anisotropy
[task]						400	0.093
task = fit ; simulate | design						200	0.088
data = equilibria ; progress | rates | equilibria | generic						150	0.086
						110	0.083
[mechanism]						50	0.073
P + LL <==> P.LL4 : kdL dissociation						25	0.067
[constants]						12.5	0.063
kdL = 10 ?						6.25	0.062
						3.125	0.061
[concentrations]						1.5625	0.06
LL = 1						0.78	0.055
						0.39	0.06
[responses]						0.195	0.06
LL = 0.055 ?
P.LL4 = 0.1 ?
[data]
variable P
file ./Tails/Data/220201_FA_MAP7.txt
extension ...
[output]
directory ./Tails//fit-MAP7
[end]

## Sheet: Fig6d
50 mM shifts											150 mM Shifts											500 mM shifts
#index	resnum	resname	csp-h	csp-x	csp-hw	csp-xw	csp	err	cut-off		#index	resnum	resname	csp-h	csp-x	csp-hw	csp-xw	csp	err	cut-off		#in	dex res	num res	name csp-h	csp-x c	sp-hw csp-	xw csp err			cut-off
1	60	V60	-0.002	-0.011	-0.002	-0.00169	0.00262	0.00176	0.009		1	60	V60	-0.002	-0.006	-0.002	-0.00092	0.0022	0.00155	0.0065		1	60	V60	0.001	-0.002	0.001	-0.00031	0.00105	0.00141	0.005
2	61	L61	-0.002	-0.009	-0.002	-0.00138	0.00243	0.0017	0.009		2	61	L61	0	0	0	0	0	0	0.0065		2	61	L61	-0.002	-0.00401	-0.002	-0.00062	0.00209	0.00141	0.005
3	62	R62	-0.001	0.01801	-0.001	0.00277	0.00294	0.00178	0.009		3	62	R62	0	0	0	0	0	0	0.0065		3	62	R62	-0.004	-0.004	-0.004	-0.00061	0.00405	0.00122	0.005
4	63	V63	0	-0.017	0	-0.00261	0.00261	0.00154	0.009		4	63	V63	0.001	-0.006	0.001	-0.00092	0.00136	0.00178	0.0065		4	63	V63	-0.003	-0.009	-0.003	-0.00138	0.0033	0.00155	0.005
5	64	D64	0	0	0	0	0	0	0.009		5	64	D64	-0.002	0	-0.002	0	0.002	0.001	0.0065		5	64	D64	-0.004	-0.004	-0.004	-0.00061	0.00405	0.00122	0.005
6	65	D65	-0.009	-0.062	-0.009	-0.00952	0.0131	0.0018	0.009		6	65	D65	-0.006	-0.04	-0.006	-0.00614	0.00859	0.0018	0.0065		6	65	D65	-0.002	-0.009	-0.002	-0.00138	0.00243	0.0017	0.005
7	66	R66	-0.001	-0.00999	-0.001	-0.00154	0.00183	0.00183	0.009		7	66	R66	-0.002	-0.009	-0.002	-0.00138	0.00243	0.0017	0.0065		7	66	R66	-0.002	0.002	-0.002	0.00031	0.00202	0.00122	0.005
8	67	Q67	0	0	0	0	0	0	0.009		8	67	Q67	0	0	0	0	0	0	0.0065		8	67	Q67	-0.002	0.006	-0.002	0.00092	0.0022	0.00155	0.005
9	68	R68	0	0	0	0	0	0	0.009		9	68	R68	0	0	0	0	0	0	0.0065		9	68	R68	0	0	0	0	0	0	0.005
10	69	L69	-0.001	-0.036	-0.001	-0.00553	0.00562	0.00169	0.009		10	69	L69	-0.001	-0.001	-0.001	-0.00015	0.00101	0.00122	0.0065		10	69	L69	0	0	0	0	0	0	0.005
11	70	A70	0.002	-0.014	0.002	-0.00215	0.00294	0.00181	0.009		11	70	A70	0.002	0.004	0.002	0.00061	0.00209	0.00141	0.0065		11	70	A70	-0.002	-0.00101	-0.002	-0.00015	0.00201	0.00112	0.005
12	71	R71	-0.001	0.013	-0.001	0.002	0.00223	0.00182	0.009		12	71	R71	-0.001	0.019	-0.001	0.00292	0.00309	0.00178	0.0065		12	71	R71	-0.002	0.003	-0.002	0.00046	0.00205	0.00132	0.005
13	72	E72	-0.003	-0.002	-0.003	-0.00031	0.00301	0.00115	0.009		13	72	E72	-0.002	-0.00301	-0.002	-0.00046	0.00205	0.00132	0.0065		13	72	E72	-0.002	-0.008	-0.002	-0.00123	0.00235	0.00166	0.005
14	73	R73	-0.001	-0.033	-0.001	-0.00507	0.00517	0.0017	0.009		14	73	R73	-0.001	-0.014	-0.001	-0.00215	0.00237	0.00181	0.0065		14	73	R73	0.001	0.03699	0.001	0.00568	0.00577	0.00169	0.005
15	74	R74	0	0	0	0	0	0	0.009		15	74	R74	-0.003	-0.03001	-0.003	-0.00461	0.0055	0.00183	0.0065		15	74	R74	-0.002	-0.004	-0.002	-0.00061	0.00209	0.00141	0.005
16	75	E75	-0.009	-0.034	-0.009	-0.00522	0.01041	0.00164	0.009		16	75	E75	-0.004	-0.029	-0.004	-0.00445	0.00599	0.00181	0.0065		16	75	E75	-0.004	-0.008	-0.004	-0.00123	0.00418	0.00141	0.005
17	80	Q80	-0.007	0	-0.007	0	0.007	0.001	0.009		17	80	Q80	-0.002	-0.04601	-0.002	-0.00707	0.00734	0.00175	0.0065		17	80	Q80	0	0	0	0	0	0	0.005
18	81	L81	0	0	0	0	0	0	0.009		18	81	L81	-0.003	-0.023	-0.003	-0.00353	0.00464	0.00182	0.0065		18	81	L81	-0.003	0.001	-0.003	0.00015	0.003	0.00108	0.005
19	82	A82	-0.006	-0.067	-0.006	-0.01029	0.01191	0.00183	0.009		19	82	A82	-0.002	-0.012	-0.002	-0.00184	0.00272	0.00178	0.0065		19	82	A82	-0.002	-0.008	-0.002	-0.00123	0.00235	0.00166	0.005
20	83	A83	-0.011	-0.086	-0.011	-0.01321	0.01719	0.00182	0.009		20	83	A83	-0.004	-0.029	-0.004	-0.00445	0.00599	0.00181	0.0065		20	83	A83	-0.003	-0.008	-0.003	-0.00123	0.00324	0.00151	0.005
21	84	R84	-0.009	-0.065	-0.009	-0.00999	0.01344	0.00181	0.009		21	84	R84	-0.005	-0.03899	-0.005	-0.00599	0.0078	0.00182	0.0065		21	84	R84	-0.004	-0.022	-0.004	-0.00338	0.00524	0.00176	0.005
22	85	E85	-0.009	-0.088	-0.009	-0.01352	0.01624	0.00183	0.009		22	85	E85	-0.004	-0.024	-0.004	-0.00369	0.00744	0.00178	0.0065		22	85	E85	0	0	0	0	0	0	0.005
23	86	I86	-0.012	-0.067	-0.012	-0.01029	0.01581	0.00176	0.009		23	86	I86	-0.005	-0.009	-0.005	-0.00138	0.00719	0.00137	0.0065		23	86	I86	-0.005	-0.013	-0.005	-0.002	0.00538	0.0015	0.005
24	87	V87	-0.009	-0.086	-0.009	-0.01321	0.01598	0.00183	0.009		24	87	V87	-0.004	-0.011	-0.004	-0.00169	0.00634	0.00152	0.0065		24	87	V87	-0.003	-0.007	-0.003	-0.00107	0.00319	0.00146	0.005
25	88	W88	-0.004	-0.043	-0.004	-0.00661	0.00772	0.00183	0.009		25	88	W88	-0.002	-0.014	-0.002	-0.00215	0.00294	0.00181	0.0065		25	88	W88	-0.002	-0.005	-0.002	-0.00077	0.00214	0.00148	0.005
26	89	L89	0	0	0	0	0	0	0.009		26	89	L89	0	-0.008	0	-0.00123	0.00123	0.00154	0.0065		26	89	L89	-0.001	0	-0.001	0	0.001	0	0.005
27	90	E90	0	0	0	0	0	0	0.009		27	90	E90	0	0	0	0	0	0	0.0065		27	90	E90	0	0	0	0	0	0	0.005
28	91	R91	-0.001	-0.019	-0.001	-0.00292	0.00309	0.00178	0.009		28	91	R91	-0.001	-0.001	-0.001	-0.00015	0.00101	0.00122	0.0065		28	91	R91	-0.004	0.004	-0.004	0.00061	0.00405	0.00122	0.005
29	92	E92	0	-0.006	0	-0.00092	0.00092	0	0.009		29	92	E92	-0.001	-0.014	-0.001	-0.00215	0.00237	0.00181	0.0065		29	92	E92	-0.004	-0.005	-0.004	-0.00077	0.00407	0.00127	0.005
30	93	E93	-0.007	-0.021	-0.007	-0.00323	0.00771	0.00155	0.009		30	93	E93	-0.002	-0.019	-0.002	-0.00292	0.00354	0.00183	0.0065		30	93	E93	-0.007	-0.049	-0.007	-0.00753	0.01028	0.00181	0.005
31	94	R94	0.003	-0.008	0.003	-0.00123	0.00324	0.00151	0.009		31	94	R94	0	0	0	0	0	0	0.0065		31	94	R94	0	0	0	0	0	0	0.005
32	95	A95	-0.001	0.012	-0.001	0.00184	0.0021	0.00183	0.009		32	95	A95	-0.001	0.047	-0.001	0.00722	0.00729	0.00166	0.0065		32	95	A95	-0.001	0.007	-0.001	0.00108	0.00147	0.00181	0.005
33	97	Q97	-0.009	-0.032	-0.009	-0.00492	0.01025	0.00161	0.009		33	97	Q97	-0.002	-0.012	-0.002	-0.00184	0.00272	0.00178	0.0065		33	97	Q97	-0.003	-0.01099	-0.003	-0.00169	0.00344	0.00162	0.005
34	98	H98	-0.003	0.027	-0.003	0.00415	0.00512	0.00183	0.009		34	98	H98	0	0	0	0	0	0	0.0065		34	98	H98	-0.003	0.005	-0.003	0.00077	0.0031	0.00135	0.005
35	99	Y99	0.005	0.001	0.005	0.00015	0.005	0.00105	0.009		35	99	Y99	0.006	0.007	0.006	0.00108	0.0061	0.00126	0.0065		35	99	Y99	0.005	0.012	0.005	0.00184	0.00533	0.00147	0.005
36	100	E100	-0.001	-0.002	-0.001	-0.00031	0.00105	0.00141	0.009		36	100	E100	0	0.00999	0	0.00154	0.00154	0.00154	0.0065		36	100	E100	0.002	0.049	0.002	0.00753	0.00779	0.00174	0.005
37	101	K101	-0.008	-0.076	-0.008	-0.01167	0.01415	0.00183	0.009		37	101	K101	-0.002	-0.005	-0.002	-0.00077	0.00214	0.00148	0.0065		37	101	K101	-0.004	-0.03	-0.004	-0.00461	0.0061	0.00182	0.005
38	106	R106	-0.001	0.098	-0.001	0.01505	0.01509	0.0016	0.009		38	106	R106	-0.005	0.105	-0.005	0.01613	0.01	0.00176	0.0065		38	106	R106	0	0	0	0	0	0	0.005
39	107	K107	0.002	0.002	0.002	0.00031	0.00202	0.00122	0.009		39	107	K107	0.002	0.006	0.002	0.00092	0.0022	0.00155	0.0065		39	107	K107	0.001	0.007	0.001	0.00107	0.00147	0.00181	0.005
40	108	K108	-0.005	-0.00301	-0.005	-0.00046	0.00502	0.00114	0.009		40	108	K108	0	0.00999	0	0.00154	0.00154	0.00154	0.0065		40	108	K108	0.001	0.014	0.001	0.00215	0.00237	0.00181	0.005
41	109	R109	-0.002	0.002	-0.002	0.00031	0.00202	0.00122	0.009		41	109	R109	-0.002	0.01	-0.002	0.00154	0.00252	0.00173	0.0065		41	109	R109	-0.003	0.019	-0.003	0.00292	0.00419	0.00179	0.005
42	113	Q113	0.005	0.058	0.005	0.00891	0.01022	0.00183	0.009		42	113	Q113	0.002	0.014	0.002	0.00215	0.00294	0.00181	0.0065		42	113	Q113	-0.001	0.01601	-0.001	0.00246	0.00265	0.0018	0.005
43	114	R114	0.001	-0.038	0.001	-0.00584	0.00592	0.00168	0.009		43	114	R114	0	-0.06001	0	-0.00922	0.00922	0.00154	0.0065		43	114	R114	-0.002	-0.013	-0.002	-0.002	0.00283	0.00179	0.005
44	115	Q115	-0.009	0.002	-0.009	0.00031	0.00901	0.00105	0.009		44	115	Q115	-0.003	0	-0.003	0	0.003	0.001	0.0065		44	115	Q115	-0.001	0.016	-0.001	0.00246	0.00265	0.0018	0.005
45	119	R119	-0.007	0	-0.007	0	0.007	0.001	0.009		45	119	R119	-0.002	-0.01801	-0.002	-0.00277	0.00341	0.00183	0.0065		45	119	R119	0	0	0	0	0	0	0.005
46	120	R120	0.005	0.004	0.005	0.00061	0.00504	0.00118	0.009		46	120	R120	0	0	0	0	0	0	0.0065		46	120	R120	-0.002	0.008	-0.002	0.00123	0.00235	0.00166	0.005
47	121	R121	0	0	0	0	0	0	0.009		47	121	R121	0	0	0	0	0	0	0.0065		47	121	R121	-0.001	-0.00301	-0.001	-0.00046	0.0011	0.00155	0.005
48	122	A122	-0.009	-0.064	-0.009	-0.00983	0.01333	0.00181	0.009		48	122	A122	-0.002	-0.003	-0.002	-0.00046	0.00205	0.00132	0.0065		48	122	A122	-0.003	-0.015	-0.003	-0.0023	0.00378	0.00173	0.005
49	123	A123	-0.003	-0.012	-0.003	-0.00184	0.00352	0.00166	0.009		49	123	A123	-0.002	-0.002	-0.002	-0.00031	0.00202	0.00122	0.0065		49	123	A123	0	0.002	0	0.00031	0.00031	0	0.005
50	124	V124	0.007	0.002	0.007	0.00031	0.00701	0.00107	0.009		50	124	V124	0.001	-0.011	0.001	-0.00169	0.00196	0.00183	0.0065		50	124	V124	-0.001	0.007	-0.001	0.00108	0.00147	0.00181	0.005
51	125	E125	0	0	0	0	0	0	0.009		51	125	E125	0.002	-0.002	0.002	-0.00031	0.00202	0.00122	0.0065		51	125	E125	0	0	0	0	0	0	0.005
52	126	E126	-0.005	-0.03001	-0.005	-0.00461	0.0068	0.00178	0.009		52	126	E126	0.003	-0.012	0.003	-0.00184	0.00352	0.00166	0.0065		52	126	E126	0.004	0.003	0.004	0.00046	0.00403	0.00117	0.005
53	130	Q130	0	0	0	0	0	0	0.009		53	130	Q130	0	0	0	0	0	0	0.0065		53	130	Q130	-0.004	-0.007	-0.004	-0.00108	0.00414	0.00136	0.005
54	131	R131	0.021	-0.042	0.021	-0.00645	0.001	0.00141	0.009		54	131	R131	0.02	-0.12	0.02	-0.01843	0.0012	0.00178	0.0065		54	131	R131	0.006	-0.027	0.006	-0.00415	0.00729	0.0017	0.005
55	132	L132	-0.002	-0.005	-0.002	-0.00077	0.00214	0.00148	0.009		55	132	L132	0	0	0	0	0	0	0.0065		55	132	L132	0	0	0	0	0	0	0.005
56	133	E133	0	0	0	0	0	0	0.009		56	133	E133	0	0	0	0	0	0	0.0065		56	133	E133	0	0	0	0	0	0	0.005
57	134	E134	-0.004	0.005	-0.004	0.00077	0.00407	0.00127	0.009		57	134	E134	-0.002	0.01099	-0.002	0.00169	0.00262	0.00176	0.0065		57	134	E134	-0.002	-0.02	-0.002	-0.00307	0.00367	0.00183	0.005
58	135	D135	-0.007	-0.004	-0.007	-0.00061	0.00703	0.00113	0.009		58	135	D135	-0.002	-0.005	-0.002	-0.00077	0.00214	0.00148	0.0065		58	135	D135	-0.003	0	-0.003	0	0.003	0.001	0.005
59	136	K136	0	0	0	0	0	0	0.009		59	136	K136	0	0	0	0	0	0	0.0065		59	136	K136	0	0	0	0	0	0	0.005
60	140	E140	0	0.022	0	0.00338	0.00338	0.00154	0.009		60	140	E140	0.002	0.022	0.002	0.00338	0.00393	0.00183	0.0065		60	140	E140	0.002	0.012	0.002	0.00184	0.00272	0.00178	0.005
61	141	A141	0.007	0.087	0.007	0.01336	0.01509	0.00182	0.009		61	141	A141	0.004	0.061	0.004	0.00937	0.01019	0.00181	0.0065		61	141	A141	0.001	0.037	0.001	0.00568	0.00577	0.00169	0.005
62	142	V142	0.009	0.014	0.009	0.00215	0.00925	0.00133	0.009		62	142	V142	0.004	0.008	0.004	0.00123	0.00418	0.00141	0.0065		62	142	V142	0	0	0	0	0	0	0.005
63	143	V143	0.004	0.071	0.004	0.01091	0.01162	0.00179	0.009		63	143	V143	0.002	0.049	0.002	0.00753	0.00779	0.00174	0.0065		63	143	V143	-0.002	0.035	-0.002	0.00538	0.00574	0.00179	0.005
64	144	R144	0.004	0.128	0.004	0.01966	0.02006	0.0017	0.009		64	144	R144	0.001	0.043	0.001	0.00661	0.00668	0.00167	0.0065		64	144	R144	-0.002	0.013	-0.002	0.002	0.00283	0.00179	0.005
65	145	R145	0.01	0	0.01	0	0.01	0.001	0.009		65	145	R145	0.006	0.028	0.006	0.0043	0.00738	0.00171	0.0065		65	145	R145	-0.002	0.005	-0.002	0.00077	0.00214	0.00148	0.005
66	146	T146	0.006	0.01701	0.006	0.00261	0.00654	0.00153	0.009		66	146	T146	0.001	0.013	0.001	0.002	0.00223	0.00182	0.0065		66	146	T146	-0.001	0.005	-0.001	0.00077	0.00126	0.00173	0.005
67	147	M147	0.006	0.023	0.006	0.00353	0.00696	0.00164	0.009		67	147	M147	0	-0.03	0	-0.00461	0.00461	0.00154	0.0065		67	147	M147	0	0.00301	0	0.00046	0.00046	0	0.005
68	148	E148	0.002	0	0.002	0	0.002	0.001	0.009		68	148	E148	-0.001	-0.033	-0.001	-0.00507	0.00517	0.0017	0.0065		68	148	E148	-0.002	-0.001	-0.002	-0.00015	0.00201	0.00111	0.005
69	149	R149	0.003	0.03101	0.003	0.00476	0.00563	0.00183	0.009		69	149	R149	0.002	0.006	0.002	0.00092	0.0022	0.00155	0.0065		69	149	R149	-0.003	0.027	-0.003	0.00415	0.00512	0.00183	0.005
70	150	S150	0.009	0.028	0.009	0.0043	0.011	0.00156	0.009		70	150	S150	0.008	0.061	0.008	0.00937	0.01232	0.00182	0.0065		70	150	S150	-0.001	-0.001	-0.001	-0.00015	0.00101	0.00122	0.005
71	151	Q151	0	0	0	0	0	0	0.009		71	151	Q151	0	0	0	0	0	0	0.0065		71	151	Q151	-0.001	0.019	-0.001	0.00292	0.00308	0.00178	0.005
72	152	K152	0	0	0	0	0	0	0.009		72	152	K152	0	0	0	0	0	0	0.0065		72	152	K152	0	0	0	0	0	0	0.005
73	154	K154	0	-0.005	0	-0.00077	0.00077	0	0.009		73	154	K154	0	-0.005	0	-0.00077	0.00077	0	0.0065		73	154	K154	-0.002	-0.003	-0.002	-0.00046	0.00205	0.00132	0.005
74	155	Q155	0.006	-0.016	0.006	-0.00246	0.00648	0.00151	0.009		74	155	Q155	0.003	-0.002	0.003	-0.00031	0.00302	0.00115	0.0065		74	155	Q155	0	0	0	0	0	0	0.005
75	156	K156	0	-0.016	0	-0.00246	0.00246	0.00154	0.009		75	156	K156	0.001	0.002	0.001	0.00031	0.00105	0.00141	0.0065		75	156	K156	-0.001	0.007	-0.001	0.00108	0.00147	0.00181	0.005
76	159	R159	-0.003	0.00101	-0.003	0.00015	0.003	0.00108	0.009		76	159	R159	-0.003	-0.013	-0.003	-0.002	0.0036	0.00168	0.0065		76	159	R159	-0.006	0.053	-0.006	0.00814	0.005011	0.00183	0.005
77	160	W160	0.003	0.00101	0.003	0.00015	0.003	0.00108	0.009		77	160	W160	0.002	0.006	0.002	0.00092	0.0022	0.00155	0.0065		77	160	W160	0.002	0.002	0.002	0.00031	0.00202	0.00122	0.005
78	161	S161	0.005	-0.035	0.005	-0.00538	0.00734	0.00181	0.009		78	161	S161	0.002	-0.00301	0.002	-0.00046	0.00205	0.00132	0.0065		78	161	S161	-0.002	-0.009	-0.002	-0.00138	0.00243	0.0017	0.005
79	162	W162	0.002	0.04	0.002	0.00614	0.00646	0.00177	0.009		79	162	W162	0.005	0.024	0.005	0.00369	0.00621	0.00172	0.0065		79	162	W162	-0.001	0.002	-0.001	0.00031	0.00105	0.00141	0.005
80	163	G163	0.007	-0.053	0.007	-0.00814	0.00574	0.00182	0.009		80	163	G163	0.007	-0.062	0.007	-0.00952	0.00582	0.00183	0.0065		80	163	G163	-0.001	0.00201	-0.001	0.00031	0.00105	0.00141	0.005
81	165	S165	-0.005	-0.002	-0.005	-0.00031	0.00501	0.00109	0.009		81	165	S165	0	0.006	0	0.00092	0.00092	0	0.0065		81	165	S165	-0.003	-0.003	-0.003	-0.00046	0.00304	0.00122	0.005
82	166	L166	0	0	0	0	0	0	0.009		82	166	L166	0	0	0	0	0	0	0.0065		82	166	L166	0	0	0	0	0	0	0.005
83	167	H167	-0.009	0.002	-0.009	0.00031	0.00901	0.00105	0.009		83	167	H167	0	0	0	0	0	0	0.0065		83	167	H167	-0.001	0.016	-0.001	0.00246	0.00265	0.0018	0.005
84	168	G168	-0.007	-0.014	-0.007	-0.00215	0.00732	0.00141	0.009		84	168	G168	0.003	0.001	0.003	0.00015	0.003	0.00108	0.0065		84	168	G168	0.001	0.005	0.001	0.00077	0.00126	0.00173	0.005
85	169	S169	0.002	0.003	0.002	0.00046	0.00205	0.00132	0.009		85	169	S169	-0.003	-0.015	-0.003	-0.0023	0.00378	0.00173	0.0065		85	169	S169	0	0.001	0	0.00015	0.00015	0	0.005

## Sheet: S1_top
80 % tubulin intensity												40 % tubulin intensity
#index	resnum	resname	i1	i2	sn1	sn2	80% rat	err	p.err	Trimmed Average			#index	resnum	resname	i1	i2	sn1	sn2	40 % rat	err	p.err	Trimmed Average
1	60	V60	2270000	516000	41.288	20.013	0.06258	0.00347	0.05553	0.045			1	60	V60	2270000	1010000	41.288	16.865	0.47254	0.03027	0.06405	0.33
2	61	L61	1710000	451000	31.113	17.482	0.07254	0.00476	0.06561	0.045			2	61	L61	1710000	782000	31.113	13.095	0.4869	0.04034	0.08285	0.33
3	62	R62	1660000	412000	30.152	15.985	0.06845	0.00485	0.07081	0.045			3	62	R62	1660000	773000	30.152	12.945	0.49665	0.04175	0.08407	0.33
4	63	V63	1390000	380000	25.363	14.722	0.07494	0.00589	0.07854	0.045			4	63	V63	1390000	701000	25.363	11.739	0.53544	0.05026	0.09387	0.33
5	64	D64	2320000	530000	42.292	20.554	0.06275	0.00339	0.05409	0.045			5	64	D64	2320000	1130000	42.292	18.926	0.51768	0.02997	0.05789	0.33
6	65	D65	1190000	286000	21.747	11.096	0.06587	0.00666	0.10118	0.045			6	65	D65	1190000	646000	21.747	10.828	0.57599	0.05942	0.10317	0.33
7	66	R66	1340000	270000	24.418	10.467	0.05534	0.00575	0.10395	0.045			7	66	R66	1340000	483000	24.418	8.083	0.38293	0.0499	0.13032	0.33
8	67	Q67	941000	226000	17.137	8.743	0.06587	0.00846	0.1284	0.045			8	67	Q67	941000	479000	17.137	8.018	0.54124	0.07453	0.1377	0.33
9	68	R68	1320000	379000	23.997	14.683	0.079	0.00631	0.07984	0.045			9	68	R68	1320000	543000	23.997	9.098	0.43861	0.05156	0.11754	0.33
10	69	L69	1680000	412000	30.683	15.988	0.06727	0.00474	0.07053	0.045			10	69	L69	1680000	902000	30.683	15.108	0.56963	0.04203	0.07378	0.33
11	70	A70	1100000	292000	20.038	11.32	0.07293	0.0074	0.10146	0.045			11	70	A70	1100000	510000	20.038	8.542	0.49312	0.06276	0.12727	0.33
12	71	R71	1020000	328000	18.521	12.696	0.08851	0.00845	0.09549	0.045			12	71	R71	1020000	526000	18.521	8.813	0.55047	0.06917	0.12566	0.33
13	72	E72	1040000	261000	18.942	10.126	0.06902	0.00773	0.11199	0.045			13	72	E72	1040000	549000	18.942	9.194	0.56151	0.06789	0.1209	0.33
14	73	R73	1030000	286000	18.792	11.102	0.07628	0.00798	0.10462	0.045			14	73	R73	1030000	631000	18.792	10.565	0.65039	0.07062	0.10859	0.33
15	74	R74	1060000	311000	19.225	12.046	0.0809	0.00792	0.09796	0.045			15	74	R74	1060000	500000	19.225	8.376	0.50401	0.06564	0.13023	0.33
16	75	E75	1270000	282000	23.188	10.948	0.06095	0.00616	0.10101	0.045			16	75	E75	1270000	596000	23.188	9.99	0.49839	0.05432	0.10899	0.33
17	77	R77	1170000	268000	21.276	10.391	0.06305	0.00675	0.1071	0.045			17	77	R77	1170000	585000	21.276	9.801	0.53294	0.05987	0.11233	0.33
18	78	E78	968000	283000	17.626	10.963	0.0803	0.00863	0.10742	0.045			18	78	E78	968000	566000	17.626	9.482	0.62231	0.07453	0.11976	0.33
19	80	Q80	1170000	360000	21.269	13.959	0.08474	0.00726	0.08569	0.045			19	80	Q80	1170000	518000	21.269	8.681	0.47216	0.05875	0.12442	0.33
20	81	L81	961000	308000	17.511	11.937	0.08801	0.00892	0.10139	0.045			20	81	L81	961000	535000	17.511	8.963	0.59211	0.07421	0.12534	0.33
21	82	A82	865000	265000	15.755	10.285	0.08428	0.00979	0.11611	0.045			21	82	A82	865000	431000	15.755	7.213	0.52958	0.08075	0.15248	0.33
22	83	A83	1000000	209000	18.227	8.105	0.05741	0.00775	0.13503	0.045			22	83	A83	1000000	570000	18.227	9.545	0.60578	0.07164	0.11827	0.33
23	84	R84	1010000	138000	18.32	5.35	0.0377	0.00734	0.19473	0.045			23	84	R84	1010000	381000	18.32	6.377	0.40271	0.06686	0.16603	0.33
24	85	E85	1410000	343000	25.716	13.313	0.06684	0.00565	0.08459	0.045			24	85	E85	1410000	645000	25.716	10.799	0.48582	0.04879	0.10043	0.33
25	86	I86	795000	194000	14.475	7.521	0.06708	0.01005	0.14984	0.045			25	86	I86	795000	280000	14.475	4.689	0.37472	0.08401	0.22418	0.33
26	87	V87	752000	150000	13.691	5.796	0.05465	0.01024	0.18737	0.045			26	87	V87	752000	312000	13.691	5.23	0.44194	0.09045	0.20467	0.33
27	88	W88	642000	169000	11.691	6.564	0.07249	0.01267	0.17473	0.045			27	88	W88	642000	345000	11.691	5.785	0.5725	0.11041	0.19285	0.33
28	89	L89	591000	178000	10.767	6.913	0.08289	0.01425	0.17191	0.045			28	89	L89	591000	212000	10.767	3.556	0.38203	0.11315	0.29618	0.33
29	90	E90	867000	233000	15.793	9.021	0.07374	0.00941	0.12767	0.045			29	90	E90	867000	518000	15.793	8.681	0.6359	0.08359	0.13144	0.33
30	91	R91	698000	235000	12.715	9.096	0.09236	0.01249	0.13517	0.045			30	91	R91	698000	344000	12.715	5.76	0.52404	0.09989	0.19061	0.33
31	92	E92	715000	161000	13.029	6.236	0.06179	0.01099	0.17778	0.045			31	92	E92	715000	497000	13.029	8.332	0.73975	0.10539	0.14247	0.33
33	94	R94	1120000	347000	20.382	13.456	0.08523	0.00759	0.08905	0.045			33	94	R94	1120000	743000	20.382	12.447	0.70644	0.0665	0.09414	0.33
34	95	A95	771000	199000	14.048	7.726	0.07101	0.01049	0.14772	0.045			34	95	A95	771000	437000	14.048	7.323	0.60305	0.09287	0.154	0.33
35	96	R96	999000	346000	18.188	13.418	0.09525	0.00882	0.09261	0.045			35	96	R96	999000	619000	18.188	10.369	0.65953	0.07322	0.11101	0.33
36	98	H98	1130000	209000	20.572	8.114	0.05092	0.00675	0.13248	0.045			36	98	H98	1130000	542000	20.572	9.084	0.51081	0.06147	0.12034	0.33
37	99	Y99	350000	103000	6.377	3.991	0.08079	0.02388	0.2956	0.045			37	99	Y99	350000	155000	6.377	2.602	0.47203	0.19593	0.41507	0.33
38	100	E100	1360000	300000	24.806	11.627	0.06052	0.00575	0.09498	0.045			38	100	E100	1360000	619000	24.806	10.366	0.48343	0.05054	0.10455	0.33
39	102	H102	709000	101000	12.916	3.916	0.03914	0.01044	0.26686	0.045			39	102	H102	709000	233000	12.916	3.905	0.34978	0.09357	0.26751	0.33
41	105	E105	1130000	260000	20.626	10.091	0.06316	0.00697	0.11032	0.045			41	105	E105	1130000	536000	20.626	8.979	0.50358	0.06117	0.12147	0.33
42	107	K107	613000	191000	11.166	7.396	0.08552	0.01387	0.16217	0.045			42	107	K107	613000	350000	11.166	5.864	0.60755	0.11702	0.19262	0.33
43	108	K108	525000	116000	9.556	4.488	0.06064	0.01493	0.24616	0.045			43	108	K108	525000	197000	9.556	3.299	0.39933	0.12807	0.32071	0.33
44	109	R109	887000	299000	16.161	11.596	0.09263	0.00983	0.10614	0.045			44	109	R109	887000	583000	16.161	9.773	0.69961	0.08365	0.11957	0.33
45	110	L110	542000	197000	9.867	7.622	0.09973	0.01653	0.16579	0.045			45	110	L110	542000	422000	9.867	7.068	0.82873	0.14422	0.17403	0.33
46	111	E111	1400000	312000	25.568	12.092	0.06106	0.00559	0.09148	0.045			46	111	E111	1400000	593000	25.568	9.937	0.44961	0.04854	0.10797	0.33
48	113	Q113	546000	149000	9.943	5.794	0.07524	0.01503	0.19975	0.045			48	113	Q113	546000	289000	9.943	4.848	0.56404	0.12944	0.22949	0.33
49	114	R114	1460000	371000	26.6	14.381	0.0698	0.00552	0.07905	0.045			49	114	R114	1460000	651000	26.6	10.912	0.47457	0.04701	0.09905	0.33
50	115	Q115	501000	107000	9.131	4.138	0.05851	0.01552	0.26532	0.045			50	115	Q115	501000	225000	9.131	3.769	0.47755	0.13706	0.28701	0.33
51	116	K116	1400000	373000	25.515	14.439	0.07306	0.00581	0.07958	0.045			51	116	K116	1400000	790000	25.515	13.24	0.6003	0.05108	0.08509	0.33
52	119	R119	1240000	362000	22.597	14.021	0.08011	0.00672	0.08394	0.045			52	119	R119	1240000	664000	22.597	11.13	0.56978	0.05707	0.10016	0.33
53	120	R120	1080000	278000	19.753	10.771	0.0704	0.00744	0.10575	0.045			53	120	R120	1080000	603000	19.753	10.097	0.59133	0.06577	0.11123	0.33
54	121	R121	518000	162000	9.439	6.293	0.08606	0.01644	0.19099	0.045			54	121	R121	518000	254000	9.439	4.255	0.52151	0.13443	0.25777	0.33
55	122	A122	593000	160000	10.794	6.182	0.07394	0.01378	0.18641	0.045			55	122	A122	593000	439000	10.794	7.347	0.78741	0.12965	0.16465	0.33
56	123	A123	569000	113000	10.362	4.379	0.05456	0.01353	0.24791	0.045			56	123	A123	569000	284000	10.362	4.762	0.53164	0.12287	0.23111	0.33
57	124	V124	715000	165000	13.024	6.393	0.06337	0.01104	0.17426	0.045			57	124	V124	715000	285000	13.024	4.771	0.42379	0.0946	0.22321	0.33
59	126	E126	670000	181000	12.206	7.007	0.07411	0.0122	0.16456	0.045			59	126	E126	670000	381000	12.206	6.378	0.60443	0.10693	0.17691	0.33
60	127	K127	558000	169000	10.164	6.55	0.0832	0.01511	0.18163	0.045			60	127	K127	558000	370000	10.164	6.197	0.70532	0.13331	0.189	0.33
62	129	R129	1600000	483000	29.172	18.715	0.08283	0.00526	0.06348	0.045			62	129	R129	1600000	867000	29.172	14.523	0.57591	0.0443	0.07692	0.33
63	130	Q130	584000	145000	10.632	5.629	0.06835	0.01374	0.20102	0.045			63	130	Q130	584000	330000	10.632	5.532	0.60187	0.12265	0.20379	0.33
65	132	L132	480000	108000	8.737	4.171	0.06164	0.01637	0.26566	0.045			65	132	L132	480000	251000	8.737	4.205	0.55677	0.14694	0.26392	0.33
66	133	E133	1200000	295000	21.792	11.443	0.06779	0.00669	0.09871	0.045			66	133	E133	1200000	663000	21.792	11.11	0.5898	0.05959	0.10103	0.33
67	134	E134	859000	211000	15.647	8.185	0.06754	0.00931	0.13788	0.045			67	134	E134	859000	519000	15.647	8.696	0.64295	0.08459	0.13156	0.33
68	135	D135	1320000	298000	24.058	11.547	0.06197	0.00595	0.09606	0.045			68	135	D135	1320000	562000	24.058	9.407	0.45233	0.05163	0.11414	0.33
69	136	K136	925000	295000	16.856	11.453	0.08773	0.00926	0.10556	0.045			69	136	K136	925000	460000	16.856	7.703	0.5287	0.07546	0.14273	0.33
70	137	E137	1710000	410000	31.1	15.875	0.0659	0.00466	0.07072	0.045			70	137	E137	1710000	790000	31.1	13.238	0.49242	0.04043	0.0821	0.33
71	139	H139	948000	288000	17.269	11.178	0.08357	0.00891	0.10657	0.045			71	139	H139	948000	467000	17.269	7.824	0.5241	0.07354	0.14032	0.33
72	140	E140	794000	114000	14.466	4.4	0.03927	0.00933	0.23754	0.045			72	140	E140	794000	249000	14.466	4.176	0.33395	0.08324	0.24925	0.33
73	141	A141	765000	238000	13.927	9.232	0.08558	0.01112	0.12996	0.045			73	141	A141	765000	328000	13.927	5.488	0.45583	0.08928	0.19586	0.33
74	142	V142	1180000	135000	21.498	5.239	0.03147	0.00618	0.19645	0.045			74	142	V142	1180000	493000	21.498	8.261	0.44453	0.05765	0.12969	0.33
75	143	V143	1000000	248000	18.257	9.601	0.0679	0.00799	0.11768	0.045			75	143	V143	1000000	622000	18.257	10.422	0.66035	0.07296	0.11049	0.33
76	144	R144	658000	126000	11.989	4.9	0.05276	0.01163	0.22048	0.045			76	144	R144	658000	252000	11.989	4.229	0.40807	0.10232	0.25074	0.33
77	145	R145	629000	235000	11.465	9.09	0.10236	0.01437	0.14039	0.045			77	145	R145	629000	486000	11.465	8.142	0.82149	0.12375	0.15064	0.33
78	146	T146	574000	138000	10.459	5.331	0.0658	0.01385	0.21055	0.045			78	146	T146	574000	291000	10.459	4.873	0.53895	0.12202	0.2264	0.33
79	147	M147	1370000	330000	25.001	12.783	0.06601	0.0058	0.08786	0.045			79	147	M147	1370000	648000	25.001	10.862	0.50261	0.05045	0.10038	0.33
80	148	E148	1070000	160000	19.577	6.186	0.04079	0.00692	0.16954	0.045			80	148	E148	1070000	475000	19.577	7.959	0.47029	0.06379	0.13563	0.33
81	149	R149	702000	107000	12.787	4.136	0.04176	0.01061	0.2541	0.045			81	149	R149	702000	292000	12.787	4.898	0.44315	0.09688	0.21863	0.33
82	150	S150	364000	76500	6.636	2.964	0.05767	0.02131	0.36949	0.045			82	150	S150	364000	244000	6.636	4.087	0.71252	0.20475	0.28736	0.33
83	151	Q151	1190000	145000	21.644	5.612	0.03347	0.00616	0.18409	0.045			83	151	Q151	1190000	449000	21.644	7.528	0.40234	0.05659	0.14065	0.33
84	152	K152	1610000	215000	29.338	8.348	0.03674	0.00458	0.12454	0.045			84	152	K152	1610000	601000	29.338	10.064	0.39683	0.04169	0.10505	0.33
85	154	K154	1110000	282000	20.25	10.923	0.06964	0.00724	0.10402	0.045			85	154	K154	1110000	588000	20.25	9.849	0.56263	0.06353	0.11291	0.33
86	155	Q155	659000	137000	12.009	5.327	0.05727	0.01176	0.20536	0.045			86	155	Q155	659000	370000	12.009	6.194	0.59667	0.10839	0.18166	0.33
87	156	K156	344000	119000	6.264	4.607	0.09495	0.02558	0.26944	0.045			87	156	K156	344000	196000	6.264	3.287	0.60701	0.20854	0.34356	0.33
88	159	R159	387000	156000	7.051	6.037	0.11053	0.0241	0.21808	0.045			88	159	R159	387000	148000	7.051	2.475	0.40616	0.17389	0.42814	0.33
89	160	W160	1220000	342000	22.3	13.241	0.07666	0.00673	0.08783	0.045			89	160	W160	1220000	655000	22.3	10.972	0.56918	0.05782	0.10158	0.33
90	161	S161	565000	90400	10.289	3.503	0.04395	0.01326	0.3016	0.045			90	161	S161	565000	275000	10.289	4.608	0.5181	0.1232	0.23778	0.33
91	162	W162	994000	235000	18.105	9.126	0.06508	0.00799	0.12271	0.045			91	162	W162	994000	456000	18.105	7.637	0.48798	0.06935	0.14211	0.33
92	163	G163	504000	73900	9.189	2.864	0.04024	0.01472	0.36574	0.045			92	163	G163	504000	316000	9.189	5.292	0.66622	0.14528	0.21806	0.33
93	164	G164	728000	171000	13.264	6.646	0.06468	0.01089	0.16831	0.045			93	164	G164	728000	190000	13.264	3.176	0.27696	0.08968	0.3238	0.33
94	165	S165	551000	117000	10.028	4.55	0.05858	0.01414	0.24135	0.045			94	165	S165	551000	236000	10.028	3.955	0.45622	0.12401	0.27183	0.33
95	166	L166	1370000	228000	24.998	8.843	0.04567	0.00548	0.11995	0.045			95	166	L166	1370000	569000	24.998	9.531	0.44106	0.04953	0.11229	0.33
96	167	H167	586000	98200	10.672	3.807	0.04605	0.01284	0.27889	0.045			96	167	H167	586000	274000	10.672	4.583	0.49675	0.11797	0.23748	0.33
97	168	G168	298000	104000	5.428	4.029	0.09583	0.02962	0.3091	0.045			97	168	G168	298000	130000	5.428	2.184	0.46553	0.22974	0.4935	0.33
98	169	S169	740000	188000	13.477	7.293	0.06987	0.01089	0.1559	0.045			98	169	S169	740000	488000	13.477	8.176	0.70183	0.1004	0.14306	0.33

## Sheet: S1_bottom
Peak/percentage tubulin	1	5	10	20	40	60	80	100			Percantage tubulin/ intensity peak	L61	D65	A70	R77	A82	R84	W88	A95	E112	R120	V124	K127	Q130	A141	R145	T146	K154	Q155	W162	S169	Average
L61	0.948548	0.789618	0.820484	0.728723	0.588088	0.145103	0.144231	0.00192477			1	0.948548	0.922605	0.915606	0.843702	1.02357	0.790736	1.01991	0.978661	1.00621	0.946585	0.941311	1.08903	1.16504	0.985678	1.10698	0.921472	0.998581	1.04374	0.978661	0.985304	0.980596
D65	0.922605	0.74409	0.946674	0.955083	0.625253	0.101481	0.109766	0.00233685			5	0.789618	0.74409	0.92372	0.664754	1.07162	0.70923	0.774405	0.772091	0.908787	0.87472	0.683227	1.14771	0.725504	0.885695	0.960213	0.853059	0.652135	0.912061	0.772091	0.838945	0.833184
A70	0.915606	0.92372	0.818648	0.608758	0.618411	0.120015	0.143179	0.0023143			10	0.820484	0.946674	0.818648	0.87162	0.912049	0.836057	0.95843	0.76426	0.874238	0.844294	0.924846	0.796943	0.616447	0.860143	0.831966	1.07949	0.714764	0.727654	0.76426	0.980526	0.84719
R77	0.843702	0.664754	0.87162	0.860186	0.681219	0.159838	0.11612	0.00168741			20	0.728723	0.955083	0.608758	0.860186	0.692327	0.86917	0.738192	0.812342	1.04995	0.81256	0.727373	0.760516	0.694114	0.686056	0.740382	0.827123	0.914558	0.595323	0.812342	0.855941	0.787051
A82	1.02357	1.07162	0.912049	0.692327	0.533245	0.125572	0.15407	0.00155517			40	0.588088	0.625253	0.618411	0.681219	0.533245	0.572606	0.550533	0.613273	1.03937	0.695516	0.457591	0.748026	0.787762	0.505391	0.838463	0.26568	0.740983	0.738487	0.613273	0.682856	0.644802
R84	0.790736	0.70923	0.836057	0.86917	0.572606	0.0842109	0.0906331	0.00231688			60	0.145103	0.101481	0.120015	0.159838	0.125572	0.0842109	0.173722	0.112053	0.0677748	0.120141	0.117447	0.0826534	0.237928	0.122005	0.146457	0.123909	0.0836326	0.121888	0.112053	0.135517	0.12467
W88	1.01991	0.774405	0.95843	0.738192	0.550533	0.173722	0.122977	0.00151288			80	0.144231	0.109766	0.143179	0.11612	0.15407	0.0906331	0.122977	0.131264	0.166569	0.115249	0.144758	0.117981	0.117754	0.181751	0.120627	0.226572	0.119824	0.0929247	0.131264	0.0963766	0.132195
A95	0.978661	0.772091	0.76426	0.812342	0.613273	0.112053	0.131264	0.00207622			100	0.00192477	0.00233685	0.0023143	0.00168741	0.00155517	0.00231688	0.00151288	0.00207622	0.00276098	0.00140002	0.00228319	0.00280603	0.00121283	0.00187317	0.00182663	0.00170239	0.00231086	0.00221823	0.00207622	0.00200099	0.0020098
E112	1.00621	0.908787	0.874238	1.04995	1.03937	0.0677748	0.166569	0.00276098			1
R120	0.946585	0.87472	0.844294	0.81256	0.695516	0.120141	0.115249	0.00140002			2
V124	0.941311	0.683227	0.924846	0.727373	0.457591	0.117447	0.144758	0.00228319			3
K127	1.08903	1.14771	0.796943	0.760516	0.748026	0.0826534	0.117981	0.00280603			4
Q130	1.16504	0.725504	0.616447	0.694114	0.787762	0.237928	0.117754	0.00121283			5
A141	0.985678	0.885695	0.860143	0.686056	0.505391	0.122005	0.181751	0.00187317			6
R145	1.10698	0.960213	0.831966	0.740382	0.838463	0.146457	0.120627	0.00182663			7
T146	0.921472	0.853059	1.07949	0.827123	0.26568	0.123909	0.226572	0.00170239			8
K154	0.998581	0.652135	0.714764	0.914558	0.740983	0.0836326	0.119824	0.00231086			9
Q155	1.04374	0.912061	0.727654	0.595323	0.738487	0.121888	0.0929247	0.00221823			10
W162	0.978661	0.772091	0.76426	0.812342	0.613273	0.112053	0.131264	0.00207622			11
S169	0.985304	0.838945	0.980526	0.855941	0.682856	0.135517	0.0963766	0.00200099			12
Average	0.980596	0.833184	0.84719	0.787051	0.644802	0.12467	0.132195	0.0020098			13
											14
											15
											16
											17
											18
											19
											20
											21
											22
											23
											24
											25
											26
											27
											28
											29
											30
											31
											32

## Sheet: S4
	EMD- 19042 (MAP7 MTBD stabilised MT)						EMD-19043 (Taxol stabilized 13pf MT)				EMD-19044 (Taxol stabilized 14pf MT)
	Main map (protofilament)		C1 reconstruction (MT)		Symmetrized reconstruction (MT)		Main map (protofilament)		C1 reconstruction		Main map (protofilament)		C1 reconstruction
	1/Resolution (1/Å)	Fourier shell correlation (FSC)	1/Resolution (1/Å)	Fourier shell correlation (FSC)	1/Resolution (1/Å)	Fourier shell correlation (FSC)	1/Resolution (1/Å)	Fourier shell correlation (FSC)	1/Resolution (1/Å)	Fourier shell correlation (FSC)	1/Resolution (1/Å)	Fourier shell correlation (FSC)	1/Resolution (1/Å)	Fourier shell correlation (FSC)
	0.00104599	1	0	1	0.001001	1	0.00104599	1	0	1	0.00104599	1	0	1
	0.00313797	0.999962	0.00209198	0.998616	0.00209198	0.999999	0.00313797	0.999974	0.00209198	0.999828	0.00313797	0.999931	0.00209198	0.999113
	0.00522995	0.999903	0.00418396	0.999666	0.00418396	0.999997	0.00522995	0.999913	0.00418396	0.999616	0.00522995	0.999819	0.00418396	0.999573
	0.00732193	0.999875	0.00627594	0.999314	0.00627594	0.999995	0.00732193	0.999869	0.00627594	0.999668	0.00732193	0.999791	0.00627594	0.999591
	0.00941391	0.999829	0.00836792	0.9995	0.00836792	0.999996	0.00941391	0.999836	0.00836792	0.999443	0.00941391	0.999751	0.00836792	0.999325
	0.0115059	0.999723	0.0104599	0.996934	0.0104599	0.999984	0.0115059	0.999764	0.0104599	0.999229	0.0115059	0.999648	0.0104599	0.997989
	0.0135979	0.999639	0.0125519	0.998082	0.0125519	0.99999	0.0135979	0.999752	0.0125519	0.996068	0.0135979	0.99961	0.0125519	0.99833
	0.0156899	0.999412	0.0146439	0.99476	0.0146439	0.999968	0.0156899	0.999681	0.0146439	0.998432	0.0156899	0.999488	0.0146439	0.997677
	0.0177818	0.998914	0.0167358	0.995553	0.0167358	0.999983	0.0177818	0.999564	0.0167358	0.996785	0.0177818	0.999235	0.0167358	0.996366
	0.0198738	0.997484	0.0188278	0.996768	0.0188278	0.999983	0.0198738	0.999158	0.0188278	0.998083	0.0198738	0.998526	0.0188278	0.997659
	0.0219658	0.993673	0.0209198	0.996011	0.0209198	0.999937	0.0219658	0.99787	0.0209198	0.996705	0.0219658	0.996311	0.0209198	0.996255
	0.0240578	0.991699	0.0230118	0.988748	0.0230118	0.999793	0.0240578	0.997225	0.0230118	0.992266	0.0240578	0.994088	0.0230118	0.990949
	0.0261498	0.995445	0.0251038	0.993139	0.0251038	0.999907	0.0261498	0.997298	0.0251038	0.994424	0.0261498	0.996046	0.0251038	0.99505
	0.0282417	0.996918	0.0271957	0.992369	0.0271957	0.99988	0.0282417	0.997784	0.0271957	0.994061	0.0282417	0.997312	0.0271957	0.992442
	0.0303337	0.997015	0.0292877	0.991871	0.0292877	0.999883	0.0303337	0.997943	0.0292877	0.991372	0.0303337	0.997551	0.0292877	0.991443
	0.0324257	0.996299	0.0313797	0.977773	0.0313797	0.99977	0.0324257	0.998031	0.0313797	0.985624	0.0324257	0.997364	0.0313797	0.983377
	0.0345177	0.995757	0.0334717	0.987285	0.0334717	0.999875	0.0345177	0.997917	0.0334717	0.988736	0.0345177	0.997069	0.0334717	0.985421
	0.0366097	0.993762	0.0355637	0.984849	0.0355637	0.999802	0.0366097	0.996988	0.0355637	0.985617	0.0366097	0.996154	0.0355637	0.983685
	0.0387016	0.992191	0.0376556	0.988038	0.0376556	0.999811	0.0387016	0.995277	0.0376556	0.987218	0.0387016	0.994883	0.0376556	0.985354
	0.0407936	0.99022	0.0397476	0.982428	0.0397476	0.999684	0.0407936	0.993275	0.0397476	0.982886	0.0407936	0.993516	0.0397476	0.980054
	0.0428856	0.987743	0.0418396	0.975194	0.0418396	0.999562	0.0428856	0.990265	0.0418396	0.975323	0.0428856	0.991247	0.0418396	0.975949
	0.0449776	0.986545	0.0439316	0.947887	0.0439316	0.998947	0.0449776	0.987835	0.0439316	0.95824	0.0449776	0.988655	0.0439316	0.945372
	0.0470696	0.985617	0.0460236	0.940332	0.0460236	0.99911	0.0470696	0.985775	0.0460236	0.900736	0.0470696	0.985056	0.0460236	0.932055
	0.0491615	0.983923	0.0481155	0.920274	0.0481155	0.998805	0.0491615	0.983915	0.0481155	0.911771	0.0491615	0.981705	0.0481155	0.904304
	0.0512535	0.983757	0.0502075	0.944272	0.0502075	0.999215	0.0512535	0.984196	0.0502075	0.941614	0.0512535	0.98198	0.0502075	0.94102
	0.0533455	0.981826	0.0522995	0.940446	0.0522995	0.999055	0.0533455	0.982594	0.0522995	0.934318	0.0533455	0.98034	0.0522995	0.924412
	0.0554375	0.977346	0.0543915	0.945813	0.0543915	0.999048	0.0554375	0.979714	0.0543915	0.935549	0.0554375	0.976667	0.0543915	0.937381
	0.0575295	0.972834	0.0564835	0.929254	0.0564835	0.998642	0.0575295	0.978911	0.0564835	0.93158	0.0575295	0.973859	0.0564835	0.919743
	0.0596214	0.970821	0.0585754	0.917293	0.0585754	0.998365	0.0596214	0.977169	0.0585754	0.917885	0.0596214	0.973997	0.0585754	0.916933
	0.0617134	0.972662	0.0606674	0.918115	0.0606674	0.998384	0.0617134	0.976977	0.0606674	0.926852	0.0617134	0.976053	0.0606674	0.924015
	0.0638054	0.973818	0.0627594	0.92918	0.0627594	0.998602	0.0638054	0.974969	0.0627594	0.90707	0.0638054	0.977202	0.0627594	0.920916
	0.0658974	0.974618	0.0648514	0.926359	0.0648514	0.9986	0.0658974	0.97273	0.0648514	0.909619	0.0658974	0.977216	0.0648514	0.914608
	0.0679894	0.974647	0.0669434	0.927547	0.0669434	0.99843	0.0679894	0.970951	0.0669434	0.87677	0.0679894	0.976398	0.0669434	0.905327
	0.0700813	0.974658	0.0690353	0.922066	0.0690353	0.998369	0.0700813	0.97142	0.0690353	0.898955	0.0700813	0.974299	0.0690353	0.912318
	0.0721733	0.975763	0.0711273	0.916308	0.0711273	0.998063	0.0721733	0.969092	0.0711273	0.890327	0.0721733	0.971979	0.0711273	0.888652
	0.0742653	0.976624	0.0732193	0.910738	0.0732193	0.998305	0.0742653	0.971568	0.0732193	0.887432	0.0742653	0.970868	0.0732193	0.897766
	0.0763573	0.975391	0.0753113	0.903768	0.0753113	0.997819	0.0763573	0.971833	0.0753113	0.89222	0.0763573	0.96884	0.0753113	0.887343
	0.0784493	0.974157	0.0774033	0.897999	0.0774033	0.997845	0.0784493	0.973412	0.0774033	0.879256	0.0784493	0.969683	0.0774033	0.882782
	0.0805412	0.973229	0.0794952	0.904388	0.0794952	0.998016	0.0805412	0.973183	0.0794952	0.883279	0.0805412	0.969739	0.0794952	0.885171
	0.0826332	0.972157	0.0815872	0.911469	0.0815872	0.997996	0.0826332	0.972243	0.0815872	0.886353	0.0826332	0.970691	0.0815872	0.902294
	0.0847252	0.972301	0.0836792	0.895561	0.0836792	0.997657	0.0847252	0.97059	0.0836792	0.881558	0.0847252	0.970115	0.0836792	0.867485
	0.0868172	0.971285	0.0857712	0.906439	0.0857712	0.99755	0.0868172	0.966573	0.0857712	0.8683	0.0868172	0.968273	0.0857712	0.871849
	0.0889092	0.968508	0.0878632	0.88353	0.0878632	0.99752	0.0889092	0.964765	0.0878632	0.854906	0.0889092	0.963877	0.0878632	0.85383
	0.0910011	0.967419	0.0899551	0.895656	0.0899551	0.997397	0.0910011	0.96348	0.0899551	0.859249	0.0910011	0.96252	0.0899551	0.86404
	0.0930931	0.965634	0.0920471	0.871687	0.0920471	0.9974	0.0930931	0.961986	0.0920471	0.825356	0.0930931	0.959557	0.0920471	0.845975
	0.0951851	0.963856	0.0941391	0.877702	0.0941391	0.997256	0.0951851	0.960412	0.0941391	0.840438	0.0951851	0.956569	0.0941391	0.847799
	0.0972771	0.96286	0.0962311	0.893377	0.0962311	0.997693	0.0972771	0.960004	0.0962311	0.861901	0.0972771	0.957302	0.0962311	0.871394
	0.0993691	0.96317	0.0983231	0.880444	0.0983231	0.997233	0.0993691	0.959006	0.0983231	0.837651	0.0993691	0.956101	0.0983231	0.856126
	0.101461	0.960889	0.100415	0.860907	0.100415	0.997233	0.101461	0.958254	0.100415	0.805883	0.101461	0.95461	0.100415	0.812095
	0.103553	0.959828	0.102507	0.832082	0.102507	0.996736	0.103553	0.95725	0.102507	0.793817	0.103553	0.951563	0.102507	0.798852
	0.105645	0.959117	0.104599	0.871132	0.104599	0.997692	0.105645	0.954143	0.104599	0.812453	0.105645	0.949202	0.104599	0.817275
	0.107737	0.953682	0.106691	0.868488	0.106691	0.997245	0.107737	0.948083	0.106691	0.809298	0.107737	0.943501	0.106691	0.824257
	0.109829	0.951834	0.108783	0.836993	0.108783	0.99643	0.109829	0.94287	0.108783	0.772407	0.109829	0.940645	0.108783	0.774568
	0.111921	0.945528	0.110875	0.779809	0.110875	0.995142	0.111921	0.934379	0.110875	0.715078	0.111921	0.934133	0.110875	0.712624
	0.114013	0.939266	0.112967	0.770066	0.112967	0.994926	0.114013	0.92794	0.112967	0.690236	0.114013	0.927405	0.112967	0.690532
	0.116105	0.931767	0.115059	0.742532	0.115059	0.99393	0.116105	0.9223	0.115059	0.679518	0.116105	0.917842	0.115059	0.655643
	0.118197	0.925195	0.117151	0.740044	0.117151	0.993953	0.118197	0.916304	0.117151	0.645763	0.118197	0.908265	0.117151	0.630441
	0.120289	0.922255	0.119243	0.691659	0.119243	0.992906	0.120289	0.914646	0.119243	0.630324	0.120289	0.900984	0.119243	0.639016
	0.122381	0.915039	0.121335	0.680228	0.121335	0.993186	0.122381	0.908919	0.121335	0.631691	0.122381	0.890802	0.121335	0.620946
	0.124473	0.914063	0.123427	0.668803	0.123427	0.992522	0.124473	0.900527	0.123427	0.581039	0.124473	0.883678	0.123427	0.587809
	0.126565	0.904102	0.125519	0.682002	0.125519	0.993058	0.126565	0.887682	0.125519	0.572576	0.126565	0.872821	0.125519	0.579584
	0.128657	0.895648	0.127611	0.680248	0.127611	0.993218	0.128657	0.879432	0.127611	0.583365	0.128657	0.866295	0.127611	0.583824
	0.130749	0.884123	0.129703	0.609556	0.129703	0.990547	0.130749	0.868347	0.129703	0.548854	0.130749	0.855472	0.129703	0.538913
	0.132841	0.874476	0.131795	0.593121	0.131795	0.990193	0.132841	0.863071	0.131795	0.50549	0.132841	0.844806	0.131795	0.500721
	0.134933	0.865361	0.133887	0.591928	0.133887	0.989918	0.134933	0.85029	0.133887	0.493354	0.134933	0.830074	0.133887	0.479626
	0.137025	0.851149	0.135979	0.515878	0.135979	0.986988	0.137025	0.834744	0.135979	0.416603	0.137025	0.804495	0.135979	0.406376
	0.139117	0.836233	0.138071	0.497716	0.138071	0.985635	0.139117	0.817247	0.138071	0.356988	0.139117	0.780752	0.138071	0.368906
	0.141209	0.818658	0.140163	0.467916	0.140163	0.98449	0.141209	0.800753	0.140163	0.351521	0.141209	0.753984	0.140163	0.34842
	0.143301	0.803701	0.142255	0.402296	0.142255	0.981014	0.143301	0.787552	0.142255	0.305113	0.143301	0.738909	0.142255	0.28655
	0.145393	0.781798	0.144347	0.344013	0.144347	0.977664	0.145393	0.767321	0.144347	0.246043	0.145393	0.717552	0.144347	0.263788
	0.147485	0.768675	0.146439	0.38932	0.146439	0.980515	0.147485	0.753925	0.146439	0.28551	0.147485	0.703471	0.146439	0.290817
	0.149577	0.756288	0.148531	0.411088	0.148531	0.981752	0.149577	0.73895	0.148531	0.318272	0.149577	0.686269	0.148531	0.310629
	0.151669	0.747311	0.150623	0.41133	0.150623	0.981958	0.151669	0.720999	0.150623	0.3023	0.151669	0.670958	0.150623	0.287643
	0.153761	0.736585	0.152715	0.387954	0.152715	0.981402	0.153761	0.707716	0.152715	0.277207	0.153761	0.661812	0.152715	0.252246
	0.155853	0.724361	0.154807	0.36854	0.154807	0.979347	0.155853	0.69691	0.154807	0.252802	0.155853	0.65151	0.154807	0.238559
	0.157944	0.718684	0.156899	0.335968	0.156899	0.976083	0.157944	0.686705	0.156899	0.206316	0.157944	0.644446	0.156899	0.201093
	0.160036	0.718813	0.15899	0.33059	0.15899	0.975311	0.160036	0.678925	0.15899	0.216347	0.160036	0.631315	0.15899	0.194696
	0.162128	0.725016	0.161082	0.3322	0.161082	0.97523	0.162128	0.679411	0.161082	0.22169	0.162128	0.626783	0.161082	0.215157
	0.16422	0.71953	0.163174	0.321965	0.163174	0.97368	0.16422	0.663991	0.163174	0.194073	0.16422	0.609346	0.163174	0.180042
	0.166312	0.707567	0.165266	0.331828	0.165266	0.972511	0.166312	0.650821	0.165266	0.169858	0.166312	0.594236	0.165266	0.16334
	0.168404	0.691872	0.167358	0.291055	0.167358	0.970743	0.168404	0.635199	0.167358	0.170656	0.168404	0.58106	0.167358	0.163605
	0.170496	0.680195	0.16945	0.278867	0.16945	0.968719	0.170496	0.634453	0.16945	0.190443	0.170496	0.578233	0.16945	0.175656
	0.172588	0.670208	0.171542	0.281199	0.171542	0.968869	0.172588	0.630505	0.171542	0.188285	0.172588	0.578442	0.171542	0.173061
	0.17468	0.675047	0.173634	0.283241	0.173634	0.969449	0.17468	0.628197	0.173634	0.175299	0.17468	0.575883	0.173634	0.163919
	0.176772	0.683108	0.175726	0.28861	0.175726	0.969658	0.176772	0.611676	0.175726	0.127365	0.176772	0.568304	0.175726	0.146799
	0.178864	0.673976	0.177818	0.260393	0.177818	0.967059	0.178864	0.597778	0.177818	0.119229	0.178864	0.549274	0.177818	0.128237
	0.180956	0.663444	0.17991	0.244233	0.17991	0.965064	0.180956	0.586809	0.17991	0.133883	0.180956	0.538473	0.17991	0.124449
	0.183048	0.662355	0.182002	0.236091	0.182002	0.963384	0.183048	0.595872	0.182002	0.150229	0.183048	0.53665	0.182002	0.1391
	0.18514	0.669089	0.184094	0.250744	0.184094	0.965246	0.18514	0.597673	0.184094	0.148729	0.18514	0.530915	0.184094	0.128129
	0.187232	0.679322	0.186186	0.266727	0.186186	0.966254	0.187232	0.601152	0.186186	0.128856	0.187232	0.529926	0.186186	0.136056
	0.189324	0.677364	0.188278	0.238886	0.188278	0.963209	0.189324	0.595486	0.188278	0.114348	0.189324	0.526142	0.188278	0.114152
	0.191416	0.670898	0.19037	0.240036	0.19037	0.964135	0.191416	0.591153	0.19037	0.125439	0.191416	0.523753	0.19037	0.112926
	0.193508	0.673725	0.192462	0.224926	0.192462	0.96178	0.193508	0.59688	0.192462	0.130396	0.193508	0.536239	0.192462	0.125709
	0.1956	0.67278	0.194554	0.243328	0.194554	0.966354	0.1956	0.611288	0.194554	0.148391	0.1956	0.54286	0.194554	0.140078
	0.197692	0.684477	0.196646	0.301372	0.196646	0.973322	0.197692	0.614263	0.196646	0.137875	0.197692	0.538403	0.196646	0.148838
	0.199784	0.708502	0.198738	0.324421	0.198738	0.975204	0.199784	0.608108	0.198738	0.150893	0.199784	0.530489	0.198738	0.134014
	0.201876	0.696334	0.20083	0.282685	0.20083	0.972731	0.201876	0.596717	0.20083	0.146134	0.201876	0.521811	0.20083	0.136662
	0.203968	0.690343	0.202922	0.273283	0.202922	0.971229	0.203968	0.587913	0.202922	0.125635	0.203968	0.520846	0.202922	0.122799
	0.20606	0.686715	0.205014	0.277898	0.205014	0.970924	0.20606	0.579824	0.205014	0.110919	0.20606	0.51695	0.205014	0.10833
	0.208152	0.679941	0.207106	0.263329	0.207106	0.970557	0.208152	0.571005	0.207106	0.11988	0.208152	0.508795	0.207106	0.109332
	0.210244	0.673277	0.209198	0.267836	0.209198	0.969716	0.210244	0.553577	0.209198	0.118599	0.210244	0.500307	0.209198	0.110152
	0.212336	0.660517	0.21129	0.233553	0.21129	0.965593	0.212336	0.537836	0.21129	0.110741	0.212336	0.490459	0.21129	0.0939086
	0.214428	0.644721	0.213382	0.218797	0.213382	0.961658	0.214428	0.529166	0.213382	0.0891273	0.214428	0.472341	0.213382	0.0850076
	0.21652	0.631943	0.215474	0.208843	0.215474	0.960824	0.21652	0.527581	0.215474	0.105033	0.21652	0.46526	0.215474	0.0921308
	0.218612	0.616283	0.217566	0.194714	0.217566	0.95867	0.218612	0.523805	0.217566	0.123204	0.218612	0.460208	0.217566	0.104859
	0.220704	0.610436	0.219658	0.199869	0.219658	0.959631	0.220704	0.509483	0.219658	0.0990547	0.220704	0.445441	0.219658	0.095203
	0.222796	0.611583	0.22175	0.226529	0.22175	0.961841	0.222796	0.485854	0.22175	0.0857183	0.222796	0.422263	0.22175	0.0755373
	0.224888	0.595501	0.223842	0.196509	0.223842	0.959725	0.224888	0.460809	0.223842	0.0750137	0.224888	0.394394	0.223842	0.0661159
	0.22698	0.569133	0.225934	0.176178	0.225934	0.955095	0.22698	0.436323	0.225934	0.0618786	0.22698	0.361557	0.225934	0.0551735
	0.229072	0.549705	0.228026	0.158354	0.228026	0.945557	0.229072	0.403584	0.228026	0.0549973	0.229072	0.341931	0.228026	0.047747
	0.231164	0.523104	0.230118	0.130716	0.230118	0.935045	0.231164	0.379654	0.230118	0.0432021	0.231164	0.318124	0.230118	0.0497352
	0.233256	0.49506	0.23221	0.101977	0.23221	0.919139	0.233256	0.349645	0.23221	0.0346053	0.233256	0.290023	0.23221	0.0424554
	0.235348	0.47618	0.234302	0.0958956	0.234302	0.887452	0.235348	0.327313	0.234302	0.0329181	0.235348	0.264241	0.234302	0.029747
	0.23744	0.445606	0.236394	0.0968507	0.236394	0.900111	0.23744	0.302344	0.236394	0.0389811	0.23744	0.23608	0.236394	0.0264654
	0.239532	0.419022	0.238486	0.0846449	0.238486	0.89776	0.239532	0.273772	0.238486	0.0300647	0.239532	0.215587	0.238486	0.021743
	0.241624	0.396797	0.240578	0.0707655	0.240578	0.877579	0.241624	0.252487	0.240578	0.0207069	0.241624	0.205579	0.240578	0.0183601
	0.243716	0.375755	0.24267	0.0520007	0.24267	0.850026	0.243716	0.235283	0.24267	0.0221402	0.243716	0.195688	0.24267	0.0248348
	0.245808	0.355515	0.244762	0.0498288	0.244762	0.844312	0.245808	0.217462	0.244762	0.01793	0.245808	0.186252	0.244762	0.02509
	0.2479	0.337443	0.246854	0.0657356	0.246854	0.859775	0.2479	0.200938	0.246854	0.0215381	0.2479	0.171004	0.246854	0.0185241
	0.249992	0.315901	0.248946	0.0478665	0.248946	0.840208	0.249992	0.182283	0.248946	0.0218984	0.249992	0.155332	0.248946	0.0149898
	0.252084	0.289938	0.251038	0.0388279	0.251038	0.81528	0.252084	0.167834	0.251038	0.0144141	0.252084	0.14309	0.251038	0.0118412
	0.254176	0.262639	0.25313	0.029617	0.25313	0.789984	0.254176	0.153965	0.25313	0.00970905	0.254176	0.126744	0.25313	0.0101588
	0.256268	0.242227	0.255222	0.0276781	0.255222	0.77115	0.256268	0.135692	0.255222	0.00779642	0.256268	0.112141	0.255222	0.00863561
	0.25836	0.217565	0.257314	0.0262133	0.257314	0.738903	0.25836	0.120641	0.257314	-0.000136285	0.25836	0.101293	0.257314	0.0106231
	0.260452	0.198171	0.259406	0.0244592	0.259406	0.7311	0.260452	0.107494	0.259406	0.000341577	0.260452	0.0877672	0.259406	-0.0015168
	0.262544	0.183258	0.261498	0.0227294	0.261498	0.701471	0.262544	0.0900581	0.261498	0.00730603	0.262544	0.0797407	0.261498	0.00456746
	0.264635	0.170491	0.26359	0.0181933	0.263589	0.674441	0.264635	0.0781786	0.26359	0.000648776	0.264635	0.0762334	0.26359	0.00186002
	0.266727	0.158346	0.265681	0.0184769	0.265681	0.654127	0.266727	0.0721772	0.265681	0.00361134	0.266727	0.0689359	0.265681	0.000711769
	0.268819	0.144231	0.267773	0.0170391	0.267773	0.637384	0.268819	0.0674665	0.267773	0.00107528	0.268819	0.0613303	0.267773	-0.000171579
	0.270911	0.137351	0.269865	0.0164283	0.269865	0.617805	0.270911	0.0654224	0.269865	0.00176693	0.270911	0.0476373	0.269865	0.000718464
	0.273003	0.132508	0.271957	0.0115683	0.271957	0.60475	0.273003	0.052219	0.271957	0.000786188	0.273003	0.0422357	0.271957	-0.00305846
	0.275095	0.119835	0.274049	0.00915183	0.274049	0.574472	0.275095	0.0412435	0.274049	-0.00140541	0.275095	0.036033	0.274049	-0.000160276
	0.277187	0.110652	0.276141	0.0145042	0.276141	0.550585	0.277187	0.0341983	0.276141	0.00505291	0.277187	0.0346263	0.276141	0.00819509
	0.279279	0.101695	0.278233	0.0105987	0.278233	0.543545	0.279279	0.0272748	0.278233	0.00634954	0.279279	0.031519	0.278233	0.00259294
	0.281371	0.0888247	0.280325	0.00593924	0.280325	0.499771	0.281371	0.0281512	0.280325	0.000351055	0.281371	0.0234001	0.280325	-0.0022088
	0.283463	0.0744343	0.282417	0.00534571	0.282417	0.44669	0.283463	0.0310567	0.282417	-1.63653e-05	0.283463	0.015047	0.282417	0.00050741
	0.285555	0.0702727	0.284509	0.0068692	0.284509	0.410151	0.285555	0.0352603	0.284509	0.00658998	0.285555	0.012891	0.284509	-0.00162861
	0.287647	0.0587157	0.286601	0.00601647	0.286601	0.375971	0.287647	0.032684	0.286601	0.00157079	0.287647	0.0106323	0.286601	0.001352
	0.289739	0.0511316	0.288693	0.00657025	0.288693	0.32258	0.289739	0.0305093	0.288693	0.00156639	0.289739	0.010668	0.288693	0.000282968
	0.291831	0.0467771	0.290785	0.00447893	0.290785	0.295597	0.291831	0.0235863	0.290785	0.00124419	0.291831	0.0160387	0.290785	-3.21843e-07
	0.293923	0.0444794	0.292877	0.0026538	0.292877	0.278195	0.293923	0.0205122	0.292877	0.00209183	0.293923	0.014202	0.292877	-0.000906817
	0.296015	0.0456411	0.294969	0.00137561	0.294969	0.268692	0.296015	0.011848	0.294969	-0.00126483	0.296015	0.00867884	0.294969	0.00162562
	0.298107	0.0446011	0.297061	0.00733623	0.297061	0.252356	0.298107	0.00689162	0.297061	-0.00171309	0.298107	0.00645942	0.297061	-0.00206518
	0.300199	0.0384067	0.299153	0.00757262	0.299153	0.230778	0.300199	0.00326146	0.299153	0.00321019	0.300199	0.00386423	0.299153	-0.00082626
	0.302291	0.0347804	0.301245	0.00470843	0.301245	0.20164	0.302291	-0.000859675	0.301245	-0.00300217	0.302291	-0.00263603	0.301245	-0.00100951
	0.304383	0.0253641	0.303337	0.0026162	0.303337	0.184779	0.304383	-0.00662123	0.303337	-0.00142175	0.304383	-0.00731591	0.303337	0.00105932
	0.306475	0.0199583	0.305429	-0.000736203	0.305429	0.150375	0.306475	-0.0055533	0.305429	-0.00568551	0.306475	-0.00781628	0.305429	-0.00250923
	0.308567	0.0098871	0.307521	0.00263656	0.307521	0.13516	0.308567	-0.00894459	0.307521	-0.00127912	0.308567	-0.00552858	0.307521	-0.00241233
	0.310659	0.00743503	0.309613	0.00119024	0.309613	0.107143	0.310659	-0.0110112	0.309613	-0.00189675	0.310659	-0.00216693	0.309613	0.00129796
	0.312751	0.00615842	0.311705	-0.0002342	0.311705	0.0843734	0.312751	-0.00604128	0.311705	0.00300898	0.312751	-0.000316067	0.311705	-0.000420823
	0.314843	0.00394764	0.313797	0.000666037	0.313797	0.0743504	0.314843	-0.00205332	0.313797	0.00219011	0.314843	0.00122588	0.313797	-0.000494459
	0.316935	0.00688033	0.315889	0.00385025	0.315889	0.0730895	0.316935	0.00164837	0.315889	-0.000474819	0.316935	0.00415419	0.315889	-0.0035243
	0.319027	0.00669361	0.317981	-0.00146676	0.317981	0.0715358	0.319027	0.00262719	0.317981	0.000217302	0.319027	0.00686665	0.317981	0.00306112
	0.321119	0.00584741	0.320073	-0.00426658	0.320073	0.0745592	0.321119	-0.00284118	0.320073	0.00253302	0.321119	0.00755001	0.320073	0.00702695
	0.323211	-0.000651551	0.322165	0.0012174	0.322165	0.0698219	0.323211	-0.00432251	0.322165	0.00180897	0.323211	0.0103638	0.322165	0.00306462
	0.325303	0.00327975	0.324257	0.00497075	0.324257	0.0369186	0.325303	-0.00353735	0.324257	-0.00385249	0.325303	0.00783378	0.324257	0.00351738
	0.327395	0.00309629	0.326349	-0.000943657	0.326349	0.0392971	0.327395	-0.00352019	0.326349	-0.00158767	0.327395	0.00167791	0.326349	0.00419653
	0.329487	0.00427717	0.328441	7.425e-05	0.328441	0.0349464	0.329487	0.000314962	0.328441	0.0009204	0.329487	-0.00392417	0.328441	-0.00124443
	0.331579	0.00369016	0.330533	-0.000476248	0.330533	-0.00364054	0.331579	0.0028576	0.330533	-0.00439951	0.331579	-0.00485614	0.330533	-0.00402797
	0.333671	0.00317995	0.332625	0.00071162	0.332625	0.0098438	0.333671	0.00457195	0.332625	-0.0062644	0.333671	-0.00542279	0.332625	0.0027036
	0.335763	-0.00202498	0.334717	0.00304229	0.334717	-0.00775039	0.335763	0.00133089	0.334717	-0.00221411	0.335763	-0.00205387	0.334717	0.00150485
	0.337855	-0.0057246	0.336809	-0.00337964	0.336809	-0.0086633	0.337855	-0.000196168	0.336809	0.00124008	0.337855	0.00126746	0.336809	-0.00152509
	0.339947	-0.00501246	0.338901	-0.00257932	0.338901	-0.0123051	0.339947	-0.000956393	0.338901	0.000895971	0.339947	0.000367617	0.338901	-0.00155077
	0.342039	-0.00113945	0.340993	0.000946518	0.340993	0.00455748	0.342039	-0.00271643	0.340993	0.00206196	0.342039	-0.00129187	0.340993	-0.00064696
	0.344131	0.00124508	0.343085	-0.000780836	0.343085	-0.00447082	0.344131	-0.00680054	0.343085	-0.0011798	0.344131	-0.00281829	0.343085	-0.00188625
	0.346223	0.00186841	0.345177	-0.00397168	0.345177	0.000555741	0.346223	-0.00886973	0.345177	-0.00228479	0.346223	-0.00152192	0.345177	0.00168209
	0.348315	-0.00052895	0.347269	0.00185476	0.347269	-0.0021046	0.348315	-0.0107552	0.347269	-0.00263854	0.348315	0.00364481	0.347269	-0.000374996
	0.350407	-0.00145136	0.349361	-0.00234933	0.349361	-0.00155613	0.350407	-0.00743321	0.349361	0.000376095	0.350407	0.00525915	0.349361	-0.00490646
	0.352499	0.000993029	0.351453	-0.00210974	0.351453	-0.0160623	0.352499	-0.00563972	0.351453	-0.00266205	0.352499	0.00518893	0.351453	-0.00557235
	0.354591	0.00352012	0.353545	-0.00248201	0.353545	-0.00659039	0.354591	-0.00348427	0.353545	0.000618622	0.354591	0.00492778	0.353545	-0.00280522
	0.356683	0.0031554	0.355637	0.00173888	0.355637	0.00184507	0.356683	-0.00572274	0.355637	-0.000584824	0.356683	-0.000217484	0.355637	-0.00174732
	0.358775	0.00513023	0.357729	0.00106381	0.357729	0.0123592	0.358775	-0.00723778	0.357729	0.00030842	0.358775	-0.00400877	0.357729	0.00223331
	0.360867	0.00699043	0.359821	0.00360155	0.359821	0.00734779	0.360867	-0.00452296	0.359821	-0.00255044	0.360867	-0.00455358	0.359821	-0.00145178
	0.362959	0.00470173	0.361913	-0.000518047	0.361913	0.00509491	0.362959	-0.00397695	0.361913	0.000696891	0.362959	-0.00242764	0.361913	-0.000185457
	0.365051	0.00447267	0.364005	0.000209171	0.364005	0.0106434	0.365051	-0.00132221	0.364005	0.0029083	0.365051	-0.000276666	0.364005	0.000281403
	0.367143	0.00381821	0.366097	0.000813767	0.366097	-0.00618518	0.367143	-0.00228038	0.366097	-0.000344164	0.367143	-0.0011322	0.366097	0.00278548
	0.369234	0.00353755	0.368189	0.00128082	0.368188	-0.00195661	0.369234	-0.00349946	0.368189	-0.00324993	0.369234	-0.00105188	0.368189	0.00267065
	0.371326	0.00504414	0.370281	0.00412567	0.37028	-0.00431362	0.371326	-0.00811383	0.370281	-0.00148955	0.371326	1.34596e-05	0.370281	0.0024398
	0.373418	-0.000919798	0.372372	0.00306118	0.372372	-0.00377746	0.373418	-0.00556769	0.372372	0.00013726	0.373418	0.00238369	0.372372	0.000667964
	0.37551	-0.00438299	0.374464	-0.00126856	0.374464	-0.00189334	0.37551	0.000232573	0.374464	0.000756986	0.37551	0.00254808	0.374464	0.00030065
	0.377602	-0.00320916	0.376556	0.00263086	0.376556	0.00479016	0.377602	0.00370281	0.376556	-0.00129647	0.377602	0.00451946	0.376556	-2.48664e-05
	0.379694	-0.00126333	0.378648	0.000900167	0.378648	-0.00525301	0.379694	0.00663493	0.378648	-0.000217902	0.379694	0.00411653	0.378648	0.00234429
	0.381786	-0.00113307	0.38074	-0.0005136	0.38074	-0.00626795	0.381786	0.00588343	0.38074	0.000381506	0.381786	0.00332607	0.38074	0.00425421
	0.383878	-0.00035468	0.382832	-0.000331436	0.382832	8.21753e-05	0.383878	0.00677518	0.382832	0.000836325	0.383878	-0.00247975	0.382832	0.00170606
	0.38597	-0.00143188	0.384924	-0.00191844	0.384924	-0.00361658	0.38597	0.00599492	0.384924	0.00367205	0.38597	0.000442743	0.384924	-0.000703525
	0.388062	0.000460298	0.387016	0.00355578	0.387016	0.0142371	0.388062	0.000503415	0.387016	-0.00295112	0.388062	0.00519584	0.387016	-0.00291401
	0.390154	0.000765771	0.389108	-0.00276125	0.389108	3.14129e-05	0.390154	-0.00184264	0.389108	-0.000342963	0.390154	0.00717534	0.389108	-0.00156717
	0.392246	-0.00151212	0.3912	-0.00168461	0.3912	0.00380413	0.392246	-0.000442237	0.3912	-0.000251426	0.392246	0.0032055	0.3912	0.00205236
	0.394338	-0.00295226	0.393292	0.000791184	0.393292	-0.00444285	0.394338	0.0030821	0.393292	0.000932364	0.394338	-0.000363992	0.393292	-0.0022996
	0.39643	-0.00161076	0.395384	0.0004686	0.395384	-0.00519115	0.39643	0.0056599	0.395384	-0.00463074	0.39643	-0.00123186	0.395384	0.000382549
	0.398522	-0.00128186	0.397476	-0.000848007	0.397476	-0.0139169	0.398522	0.00888753	0.397476	0.00035488	0.398522	-0.0016229	0.397476	-2.36678e-05
	0.400614	-0.00159749	0.399568	-0.00234892	0.399568	-0.00223175	0.400614	0.00822791	0.399568	0.000808928	0.400614	-0.000491528	0.399568	-0.000126685
	0.402706	-0.00174962	0.40166	0.000255004	0.40166	0.0029759	0.402706	0.00893197	0.40166	0.00298365	0.402706	0.000973247	0.40166	0.000938372
	0.404798	-0.00405044	0.403752	0.00279127	0.403752	0.000625948	0.404798	0.00481231	0.403752	0.00249967	0.404798	0.00296463	0.403752	-0.00544948
	0.40689	-0.0040651	0.405844	-0.000149994	0.405844	-0.007755	0.40689	0.0033268	0.405844	-0.00192644	0.40689	0.00239454	0.405844	-0.00557284
	0.408982	-0.00383181	0.407936	-0.000122908	0.407936	-0.0149623	0.408982	0.00464891	0.407936	-0.00266194	0.408982	-0.00115536	0.407936	-0.00546797
	0.411074	-0.00193491	0.410028	0.000992478	0.410028	-0.00845968	0.411074	0.00307756	0.410028	-4.52976e-05	0.411074	-0.00133763	0.410028	0.000568149
	0.413166	0.000197099	0.41212	-0.00226728	0.41212	0.00166815	0.413166	0.00476199	0.41212	-0.000598481	0.413166	0.000143914	0.41212	-0.00160642
	0.415258	0.00582067	0.414212	0.000827478	0.414212	0.00573656	0.415258	0.00327812	0.414212	-0.00205555	0.415258	0.00558817	0.414212	-0.000282249
	0.41735	0.00621058	0.416304	-0.00239465	0.416304	0.00313409	0.41735	0.00349702	0.416304	0.000272984	0.41735	0.0110299	0.416304	-0.00010419
	0.419442	0.00917182	0.418396	-0.000907076	0.418396	-0.000256064	0.419442	0.00627983	0.418396	0.000298914	0.419442	0.0110665	0.418396	0.000486972
	0.421534	0.00743488	0.420488	-0.00191269	0.420488	0.0107461	0.421534	0.00845987	0.420488	0.000127458	0.421534	0.0056829	0.420488	-0.00321652
	0.423626	0.00858104	0.42258	0.00216288	0.42258	0.00339987	0.423626	0.0112352	0.42258	-0.000398764	0.423626	-0.00136965	0.42258	2.12205e-05
	0.425718	0.0048305	0.424672	0.00318983	0.424672	0.00859147	0.425718	0.0107595	0.424672	0.000476522	0.425718	-0.007065	0.424672	-0.00139121
	0.42781	0.00362081	0.426764	-0.000567407	0.426764	0.0137545	0.42781	0.0097275	0.426764	0.00124426	0.42781	-0.0090848	0.426764	0.00198498
	0.429902	0.00355155	0.428856	-0.000125978	0.428856	0.00543932	0.429902	0.00660139	0.428856	0.00211368	0.429902	-0.00555597	0.428856	0.00103224
	0.431994	0.00107714	0.430948	-0.000930976	0.430948	-0.00316171	0.431994	0.00785416	0.430948	-0.00409426	0.431994	-0.00394656	0.430948	0.00103703
	0.434086	-0.00370224	0.43304	0.00204584	0.43304	-0.0109285	0.434086	0.00821834	0.43304	-0.000569074	0.434086	-0.00195156	0.43304	0.000721918
	0.436178	-0.00679458	0.435132	0.0040649	0.435132	0.00195714	0.436178	0.009555	0.435132	-0.000977941	0.436178	-0.00305325	0.435132	-0.00477323
	0.43827	-0.00733397	0.437224	0.000752713	0.437224	0.00324032	0.43827	0.00871634	0.437224	-0.00189783	0.43827	-0.00229466	0.437224	-0.00117418
	0.440362	-0.00571574	0.439316	3.52315e-05	0.439316	-0.00517972	0.440362	0.00517604	0.439316	-0.000147537	0.440362	-0.000907635	0.439316	-0.00189504
	0.442454	-0.00287209	0.441408	-0.0010499	0.441408	-0.00158738	0.442454	0.00292444	0.441408	-0.00272086	0.442454	-0.000108435	0.441408	-0.00261492
	0.444546	0.000139321	0.4435	0.00185092	0.4435	-0.0139794	0.444546	0.00271441	0.4435	-0.00196246	0.444546	-0.000239913	0.4435	0.00125942
	0.446638	0.00237068	0.445592	0.00157483	0.445592	-0.0136489	0.446638	0.00470296	0.445592	-0.000253805	0.446638	-6.03727e-05	0.445592	0.00175496
	0.44873	0.00761338	0.447684	0.00185141	0.447684	-0.0130434	0.44873	0.00355933	0.447684	-0.00188257	0.44873	-0.00169048	0.447684	-0.00141807
	0.450822	0.00753263	0.449776	0.000182851	0.449776	-0.0123417	0.450822	0.00266185	0.449776	-0.000921205	0.450822	-0.00209665	0.449776	-0.00171789
	0.452914	0.00725803	0.451868	0.000122389	0.451868	-0.00946526	0.452914	-0.00180223	0.451868	0.0014011	0.452914	-0.00194927	0.451868	-0.000179451
	0.455006	0.00627927	0.45396	-0.00240149	0.45396	-0.0135821	0.455006	-0.00426104	0.45396	-0.00214367	0.455006	-0.000799866	0.45396	-0.000429627
	0.457098	0.00439143	0.456052	-0.00121258	0.456052	-0.00365742	0.457098	-0.00515229	0.456052	0.00198659	0.457098	0.00305802	0.456052	-0.000747084
	0.45919	0.000933363	0.458144	-0.00282008	0.458144	-0.00195082	0.45919	-0.00231626	0.458144	5.72423e-05	0.45919	0.00297779	0.458144	-0.00118772
	0.461282	-0.00302381	0.460236	-0.000895475	0.460236	-0.00491996	0.461282	-0.00256286	0.460236	-0.000158269	0.461282	0.00393092	0.460236	-0.00191967
	0.463374	-0.00314768	0.462328	0.0027548	0.462328	-0.00398625	0.463374	-0.00479549	0.462328	-0.00103428	0.463374	0.00354654	0.462328	-5.0197e-05
			0.46442	0.000248195	0.46442	0.00583159			0.46442	0.00184674			0.46442	0.00242846
			0.466512	-0.000692289	0.466512	-0.00166573			0.466512	-0.0012622			0.466512	0.000364463
			0.468604	-0.000885432	0.468604	-0.0049786			0.468604	5.72937e-06			0.468604	0.0048287

[truncated: 5 more sheets: S8_b, S8_d, S8_e, ST1, ST2]
